# Supplementary material for: Genome-wide association study identifies a single major locus contributing to survival into old age; the APOE locus revisited
Source: Aging Cell. 2011 Aug;10(4):686–98. doi: 10.1111/j.1474-9726.2011.00705.x (PMC3193372; doi:10.1111/j.1474-9726.2011.00705.x)
Supplement: Supplementary file 2 [file acel0010-0686-SD2.xls]

## Sheet: Table S1
			Table S1
SNP	Chra	Positionb	MAF (LLS GWAS cases)c	MAF (RS GWAS controls)d	Minor Allele (RS GWAS controls)e	ORf	95% CIg	Ptrendh	Gene Downstream	Distance (Bp)	Gene Upstream	Distance (Bp)
rs970048	6	48486225	0.1489	0.0899	G	1.77198	1.41 - 2.23	7.17x10-7	MUT	1020725	C6orf138	341841
rs2075650	19	50087459	0.0819	0.1453	G	0.530634	0.41 - 0.69	2.65x10-6	TOMM40	0
rs1893132	18	2133155	0.0744	0.0362	A	2.07026	1.51 - 2.84	3.19x10-6	METTL4	394369	C18orf2	783525
rs4110518	10	96640560	0.2779	0.2022	A	1.5181	1.27 - 1.81	3.26x10-6	CYP2C9	47845	CYP2C19	37899
rs9827142	3	192599618	0.3189	0.2412	C	1.48563	1.25 - 1.76	4.88x10-6	PYDC2	62028	CCDC50	466
rs10490478	2	207636308	0.1749	0.1157	G	1.62668	1.32 - 2.01	5.79x10-6	KLF7	17466	CPO	93865
rs9868286	3	192564180	0.3139	0.2378	C	1.47523	1.24 - 1.75	7.40x10-6	CCDC50	0
rs11122430	1	230334906	0.2605	0.1895	A	1.50356	1.26 - 1.80	7.65x10-6	SIPA1L2	265429	DISC1	91265
rs12548622	8	140190418	0.0806	0.138	G	0.539931	0.41 - 0.71	8.78x10-6	KCNK9	503568	COL22A1	195000
rs2290889	9	92679670	0.0782	0.041	A	2.00285	1.46 - 2.74	9.14x10-6	SYK	0
rs4736209	8	140208116	0.1861	0.2597	G	0.642333	0.53 - 0.78	9.50x10-6	KCNK9	485870	COL22A1	212698
rs7864625	9	92673769	0.0782	0.0411	G	1.99664	1.46 - 2.73	1.01x10-5	SYK	0
rs2436932	8	103689078	0.1811	0.1222	A	1.58581	1.29 - 1.95	1.12x10-5	KLF10	41105	ODF1	46657
rs13248142	8	140182096	0.0806	0.1362	A	0.546818	0.41 - 0.72	1.43x10-5	KCNK9	511890	COL22A1	186678
rs857788	1	157051761	0.5521	0.4677	G	1.40886	1.21 - 1.65	1.55x10-5	MNDA	16031	OR6N2	37712
rs660100	1	4462210	0.2692	0.2005	G	1.48352	1.24 - 1.78	1.63x10-5	AJAP1	152755	LOC284661	77606
rs2033563	8	103723247	0.268	0.1997	A	1.48239	1.24 - 1.78	1.76x10-5	KLF10	6936	ODF1	80826
rs4133282	8	140287194	0.072	0.1243	A	0.535989	0.40 - 0.72	2.02x10-5	KCNK9	406792	COL22A1	291776
rs10502005	11	101985631	0.2506	0.1845	A	1.47811	1.23 - 1.77	2.42x10-5	MMP20	0
rs3959143	3	192600773	0.3859	0.3078	G	1.40341	1.20 - 1.64	2.61x10-5	PYDC2	60873	CCDC50	1621
rs857785	1	157050883	0.5521	0.4641	A	1.43227	1.21 - 1.70	2.68x10-5	MNDA	16909	OR6N2	36834
rs13253866	8	53657195	0.1216	0.0761	G	1.69032	1.32 - 2.17	3.17x10-5	RB1CC1	40376	FAM150A	16621
rs6577989	8	140182076	0.2357	0.3097	A	0.683428	0.57 - 0.82	3.24x10-5	KCNK9	511910	COL22A1	186658
rs3914248	12	57162745	0.4938	0.4122	G	1.38014	1.18 - 1.61	3.48x10-5	LRIG3	389459	XRCC6BP1	525426
rs970567	20	49281661	0.2754	0.3512	C	0.695099	0.58 - 0.83	3.50x10-5	NFATC2	159511	KCNG1	208579
rs12548929	8	140305428	0.072	0.1225	A	0.545783	0.41 - 0.73	3.52x10-5	KCNK9	388558	COL22A1	310010
rs1421746	5	127179875	0.3945	0.3162	G	1.37978	1.18 - 1.61	4.04x10-5	FLJ33630	205268	CTXN3	157654
rs268300	10	43900845	0.0571	0.0282	A	2.12598	1.47 - 3.07	4.05x10-5	CXCL12	284766	HNRNPA3P1	294974
rs6581191	12	57161965	0.5484	0.467	G	1.37789	1.18 - 1.61	4.06x10-5	LRIG3	390239	XRCC6BP1	524646
rs7830605	8	140200576	0.237	0.3097	G	0.686172	0.57 - 0.82	4.07x10-5	KCNK9	493410	COL22A1	205158
rs11776260	8	128451670	0.1079	0.1671	G	0.610788	0.48 - 0.78	4.30x10-5	POU5F1B	45369	FAM84B	812022
rs11782735	8	128435786	0.1079	0.1665	A	0.612743	0.48 - 0.78	4.92x10-5	POU5F1B	61253	FAM84B	796138
rs1859416	7	8866426	0.2978	0.229	G	1.42083	1.20 - 1.69	5.04x10-5	PER4	773999	NXPH1	107308
rs12080088	1	230343981	0.2469	0.1835	A	1.45456	1.21 - 1.75	5.19x10-5	SIPA1L2	256354	DISC1	100340
rs7005993	8	22845367	0.1402	0.2031	A	0.643935	0.52 - 0.80	5.38x10-5	RHOBTB2	55508	PEBP4	4001
rs12815289	12	102779349	0.2308	0.3023	G	0.68962	0.58 - 0.83	5.40x10-5	LOC253724	0
rs10497762	2	196169356	0.206	0.1473	A	1.48613	1.22 - 1.80	5.49x10-5	SLC39A10	60421	PCGEM1	2819486
rs11129533	3	32810964	0.3697	0.2963	A	1.39136	1.18 - 1.64	5.65x10-5	TRIM71	23550	CNOT10	20606
rs9473350	6	48475166	0.0633	0.0327	A	1.98916	1.41 - 2.80	5.68x10-5	MUT	1031784	C6orf138	330782
rs886550	7	43302768	0.139	0.0911	A	1.60291	1.27 - 2.02	5.75x10-5	HECW1	0
rs12892152	14	78049436	0.0744	0.0404	A	1.86704	1.37 - 2.55	5.78x10-5	NRXN3	0
rs10931700	2	196176676	0.2965	0.2282	A	1.41333	1.19 - 1.68	6.06x10-5	SLC39A10	53101	PCGEM1	2826806
rs11047358	12	24343978	0.2444	0.1835	A	1.46512	1.21 - 1.77	6.49x10-5	SOX5	0
rs7661225	4	186275651	0.139	0.091	G	1.58443	1.26 - 1.99	6.59x10-5	SLC25A4	25760	HELT	96731
rs6941242	6	48479887	0.0633	0.0329	A	1.9725	1.40 - 2.78	6.91x10-5	MUT	1027063	C6orf138	335503
rs10191593	2	207567835	0.2072	0.15	A	1.48746	1.22 - 1.81	6.97x10-5	KLF7	85939	CPO	25392
rs6852830	4	145726008	0.2035	0.147	A	1.49663	1.22 - 1.83	7.17x10-5	HHIP	60615	GYPA	444654
rs17154903	10	43839414	0.031	0.0117	A	2.6756	1.61 - 4.45	7.31x10-5	CXCL12	346197	HNRNPA3P1	233543
rs2302951	19	53646233	0.1749	0.1211	A	1.51222	1.23 - 1.86	7.59x10-5	GRWD1	0
rs2003499	7	98852920	0.1352	0.089	G	1.59493	1.26 - 2.02	8.07x10-5	BUD31	0
rs6774262	3	32814515	0.3176	0.2499	C	1.40223	1.18 - 1.66	8.37x10-5	TRIM71	19999	CNOT10	24157
rs16861446	1	18221371	0.0236	0.057	A	0.392773	0.24 - 0.64	8.47x10-5	IGSF21	85456	ACTL8	195228
rs7011660	8	30405716	0.2804	0.2158	A	1.42012	1.19 - 1.69	8.64x10-5	RBPMS	0
rs10194564	2	142611043	0.17	0.1195	A	1.54688	1.24 - 1.93	8.88x10-5	KYNU	740622	LRP1B	5303
rs625249	11	93149789	0.2916	0.3659	A	0.719247	0.61 - 0.85	9.29x10-5	MED17	7264	C11orf54	13894
rs12101383	15	65055257	0.196	0.2627	A	0.686309	0.57 - 0.83	9.53x10-5	SMAD3	89992	SMAD6	193868
rs10401068	18	65414116	0.5062	0.4308	A	1.36364	1.17 - 1.59	9.62x10-5	DOK6	0
rs1516507	10	78707638	0.5074	0.4311	G	1.35787	1.16 - 1.58	9.67x10-5	KCNMA1	0
rs9662589	1	230344234	0.2556	0.1937	C	1.43064	1.19 - 1.71	9.68x10-5	SIPA1L2	256101	DISC1	100593
rs642990	1	54461104	0.347	0.4223	A	0.726317	0.62 - 0.85	9.81x10-5	SSBP3	3679	MRPL37	4460
rs4681554	3	150992952	0.1303	0.188	A	0.640951	0.51 - 0.80	9.82x10-5	C3orf16	0
rs2511703	8	103770272	0.3499	0.4249	G	0.72684	0.62 - 0.85	9.96x10-5	AZIN1	137440	KLF10	33113
aChr; Chromosome position according to NCBI Build 36. bPosition; Position according to dbSNP Build 129. cMAF (LLS GWAS cases); Minor allele frequency in the LLS GWAS cases. dMAF (RS GWAS controls); Minor allele frequency in the RS GWAS controls. eMinor Allele (RS GWAS controls); Allele with the lowest frequency in the RS GWAS controls. fOR; Odds Ratio. OR’s above 1 indicate the increased probabil…

## Sheet: Table S2A
Table S2A
			LLS GWAS			RS replication			Danish replication			Leiden 85-plus replication			Meta-analysis
SNP	Chra	Positionb	ORc	95% CId	Ptrende	ORc	95% CId	Ptrende	ORc	95% CId	Ptrende	ORc	95% CId	Ptrende	ORc	95% CId	Ptrende
rs2075650	19	50087459	0.530634	0.41 - 0.69	2.65x10-6	0.818021	0.70 - 0.96	0.0130374	0.704199	0.61 - 0.81	8.65x10-7	0.6824	0.59 - 0.79	5.49x10-7	0.707176	0.65-0.77	3.39x10-17
rs2003499	7	98852920	1.59493	1.26 - 2.02	8.07x10-5	0.980549	0.81 - 1.18	0.835224	1.09676	0.94 - 1.28	0.239802	1.29385	1.10 - 1.52	0.00159605	1.18529	1.09-1.29	2.19x10-4
rs4736209	8	140208116	0.642333	0.53 - 0.78	9.50x10-6	0.943531	0.83 - 1.07	0.366294	0.924556	0.83 - 1.03	0.152794	0.926679	0.83 - 1.04	0.194658	0.89582	0.84-0.95	4.51x10-4
rs1516507	10	78707638	1.35787	1.16 - 1.58	9.67x10-5	0.996497	0.89 - 1.11	0.950369	1.04292	0.95 - 1.15	0.381683	1.12696	1.02 - 1.24	0.017938	1.09094	1.03-1.15	0.00164911
rs4110518	10	96640560	1.5181	1.27 - 1.81	3.26x10-6	1.14166	1.00 - 1.30	0.0488128	0.987744	0.89 - 1.10	0.821928	1.05166	0.93 - 1.19	0.409625	1.09967	1.03-1.17	0.0041444
rs6577989	8	140182076	0.683428	0.57 - 0.82	3.24x10-5	0.958352	0.85 - 1.08	0.489604	0.955567	0.86 - 1.06	0.390353	0.955694	0.86 - 1.07	0.413452	0.921439	0.87-0.98	0.00609835
rs7830605	8	140200576	0.686172	0.57 - 0.82	4.07x10-5	0.964236	0.85 - 1.09	0.553137	0.951053	0.86 - 1.05	0.337151	0.96019	0.86 - 1.07	0.464195	0.923453	0.87-0.98	0.00739319
rs10401068	18	65414116	1.36364	1.17 - 1.59	9.62x10-5	1.04847	0.94 - 1.17	0.404836	1.07128	0.97 - 1.18	0.158852	1.00457	0.91 - 1.11	0.929063	1.0769	1.02-1.14	0.00817415
rs1893132	18	2133155	2.07026	1.51 - 2.84	3.19x10-6	1.04097	0.78 - 1.39	0.783387	1.11481	0.87 - 1.43	0.388134	1.03534	0.82 - 1.31	0.769454	1.19635	1.05-1.37	0.012594
rs7661225	4	186275651	1.58443	1.26 - 1.99	6.59x10-5	0.936349	0.78 - 1.12	0.467555	1.08171	0.92 - 1.27	0.342762	1.14142	0.97 - 1.34	0.103607	1.12338	1.03-1.23	0.0130382
rs886550	7	43302768	1.60291	1.27 - 2.02	5.75x10-5	0.958807	0.80 - 1.15	0.655424	1.05362	0.90 - 1.23	0.516771	1.1187	0.96 - 1.31	0.162329	1.11649	1.02-1.22	0.0186404
rs11129533	3	32810964	1.39136	1.18 - 1.64	5.65x10-5	0.969947	0.86 - 1.09	0.617818	1.07115	0.97 - 1.18	0.179742	1.03989	0.93 - 1.16	0.474183	1.07311	1.01-1.14	0.0187877
rs7005993	8	22845367	0.643935	0.52 - 0.80	5.38x10-5	1.00498	0.87 - 1.16	0.945746	0.953159	0.85 - 1.07	0.433275	0.94866	0.83 - 1.08	0.423701	0.924189	0.86-0.99	0.0208583
rs2033563	8	103723247	1.48239	1.24 - 1.78	1.76x10-5	1.10755	0.97 - 1.26	0.131186	1.01605	0.91 - 1.14	0.779144	0.982763	0.87 - 1.11	0.784762	1.08055	1.01-1.15	0.0236112
rs13248142	8	140182096	0.546818	0.41 - 0.72	1.43x10-5	0.997032	0.85 - 1.17	0.971633	0.940799	0.82 - 1.08	0.400053	0.966766	0.83 - 1.12	0.660687	0.916525	0.84-1.00	0.0244591
rs625249	11	93149789	0.719247	0.61 - 0.85	9.29x10-5	0.982419	0.88 - 1.10	0.760632	0.996471	0.90 - 1.10	0.943851	0.939921	0.85 - 1.04	0.25035	0.93906	0.89-0.99	0.0270901
rs1421746	5	127179875	1.37978	1.18 - 1.61	4.04x10-5	1.09352	0.97 - 1.23	0.135864	0.994894	0.90 - 1.10	0.921184	1.00101	0.90 - 1.11	0.985197	1.06738	1.01-1.13	0.0283856
rs660100	1	4462210	1.48352	1.24 - 1.78	1.63x10-5	1.06304	0.93 - 1.22	0.369985	1.01926	0.91 - 1.14	0.733968	1.00701	0.89 - 1.14	0.910042	1.07685	1.01-1.15	0.0287181
rs9827142	3	192599618	1.48563	1.25 - 1.76	4.88x10-6	0.899957	0.79 - 1.02	0.101033	1.05363	0.94 - 1.17	0.347446	1.09681	0.98 - 1.23	0.114325	1.07383	1.01-1.14	0.0288894
rs9868286	3	192564180	1.47523	1.24 - 1.75	7.40x10-6	0.901979	0.79 - 1.02	0.110935	1.04795	0.94 - 1.17	0.397923	1.09686	0.98 - 1.23	0.116472	1.07188	1.01-1.14	0.0338531
rs4681554	3	150992952	0.640951	0.51 - 0.80	9.82x10-5	1.06433	0.92 - 1.23	0.391452	0.895088	0.79 - 1.01	0.0708635	1.00266	0.88 - 1.14	0.96768	0.935701	0.87-1.00	0.0498746
rs642990	1	54461104	0.726317	0.62 - 0.85	9.81x10-5	0.874378	0.78 - 0.98	0.0196152	1.04455	0.95 - 1.15	0.369471	1.00607	0.91 - 1.11	0.907845	0.947426	0.90-1.00	0.0517673
rs12548929	8	140305428	0.545783	0.41 - 0.73	3.52x10-5	1.00175	0.84 - 1.19	0.98407	0.918886	0.79 - 1.06	0.253524	1.02765	0.88 - 1.20	0.731348	0.928364	0.85-1.01	0.058476
rs12548622	8	140190418	0.539931	0.41 - 0.71	8.78x10-6	1.00089	0.85 - 1.18	0.991518	0.965675	0.85 - 1.10	0.604443	0.984941	0.86 - 1.13	0.826264	0.934969	0.86-1.01	0.0586801
rs6774262	3	32814515	1.40223	1.18 - 1.66	8.37x10-5	0.886739	0.78 - 1.01	0.0622102	1.06687	0.96 - 1.18	0.223161	1.07824	0.96 - 1.21	0.189146	1.06213	1.00-1.13	0.0591947
rs4133282	8	140287194	0.535989	0.40 - 0.72	2.02x10-5	1.02176	0.86 - 1.21	0.803218	0.931473	0.81 - 1.08	0.331535	1.00889	0.86 - 1.18	0.910419	0.931812	0.86-1.01	0.0660803
rs2511703	8	103770272	0.72684	0.62 - 0.85	9.96x10-5	0.942155	0.84 - 1.05	0.29732	0.976086	0.89 - 1.07	0.62127	1.03331	0.93 - 1.14	0.52802	0.950313	0.90-1.00	0.0665533
rs16861446	1	18221371	0.392773	0.24 - 0.64	8.47x10-5	1.00533	0.78 - 1.30	0.967585	0.93597	0.74 - 1.19	0.584487	0.985489	0.77 - 1.26	0.907482	0.905005	0.79-1.04	0.0711917
rs970567	20	49281661	0.695099	0.58 - 0.83	3.50x10-5	0.985687	0.87 - 1.11	0.812777	1.02284	0.93 - 1.13	0.659561	0.954997	0.86 - 1.06	0.407182	0.94974	0.90-1.01	0.0752741
rs10490478	2	207636308	1.62668	1.32 - 2.01	5.79x10-6	0.887766	0.75 - 1.05	0.170663	1.11121	0.96 - 1.29	0.166597	1.00162	0.86 - 1.17	0.983589	1.08312	1.00-1.18	0.0795449
rs1859416	7	8866426	1.42083	1.20 - 1.69	5.04x10-5	1.04243	0.92 - 1.18	0.519262	1.02512	0.92 - 1.15	0.666662	0.968112	0.86 - 1.09	0.595684	1.06019	0.99-1.13	0.0802698
rs11047358	12	24343978	1.46512	1.21 - 1.77	6.49x10-5	0.953109	0.83 - 1.10	0.510511	1.02656	0.91 - 1.16	0.66964	1.05106	0.92 - 1.20	0.453942	1.06624	0.99-1.14	0.0809347
rs12101383	15	65055257	0.686309	0.57 - 0.83	9.53x10-5	1.02442	0.90 - 1.16	0.703848	0.967419	0.86 - 1.08	0.564669	0.993895	0.88 - 1.12	0.918787	0.952222	0.89-1.02	0.111718
rs268300	10	43900845	2.12598	1.47 - 3.07	4.05x10-5	1.34568	0.98 - 1.84	0.0612579	0.972897	0.76 - 1.25	0.827897	0.874044	0.67 - 1.14	0.325508	1.14098	0.99-1.32	0.112567
rs12080088	1	230343981	1.45456	1.21 - 1.75	5.19x10-5	1.11252	0.97 - 1.28	0.139708	0.934989	0.83 - 1.05	0.255315	1.00844	0.89 - 1.14	0.895237	1.0569	0.99-1.13	0.124067
rs2290889	9	92679670	2.00285	1.46 - 2.74	9.14x10-6	0.852268	0.66 - 1.11	0.233251	1.11665	0.90 - 1.38	0.314702	0.998185	0.80 - 1.25	0.987449	1.11447	0.99-1.26	0.125373
rs2436932	8	103689078	1.58581	1.29 - 1.95	1.12x10-5	1.10351	0.94 - 1.29	0.216497	0.980524	0.86 - 1.12	0.766305	0.943283	0.82 - 1.09	0.42821	1.06471	0.99-1.15	0.131721
rs12892152	14	78049436	1.86704	1.37 - 2.55	5.78x10-5	0.932265	0.70 - 1.24	0.631878	0.98591	0.78 - 1.25	0.908003	1.03674	0.81 - 1.32	0.772613	1.11189	0.97-1.27	0.162146
rs11122430	1	230334906	1.50356	1.26 - 1.80	7.65x10-6	1.12065	0.97 - 1.29	0.108967	0.91912	0.82 - 1.03	0.145498	0.985064	0.87 - 1.12	0.81235	1.04992	0.98-1.12	0.175384
rs11776260	8	128451670	0.610788	0.48 - 0.78	4.30x10-5	0.879339	0.75 - 1.03	0.110237	1.12654	0.98 - 1.29	0.0820089	1.02097	0.89 - 1.18	0.774273	0.962679	0.89-1.04	0.250253
rs2302951	19	53646233	1.51222	1.23 - 1.86	7.59x10-5	0.957556	0.82 - 1.12	0.596212	1.04735	0.92 - 1.20	0.501032	0.947953	0.82 - 1.09	0.465068	1.0491	0.97-1.13	0.264366
rs9662589	1	230344234	1.43064	1.19 - 1.71	9.68x10-5	1.08742	0.95 - 1.25	0.240468	0.923016	0.82 - 1.04	0.174414	0.994869	0.88 - 1.13	0.934993	1.04082	0.97-1.11	0.267719
rs7864625	9	92673769	1.99664	1.46 - 2.73	1.01x10-5	0.857765	0.66 - 1.11	0.250644	1.05429	0.84 - 1.32	0.643804	0.966325	0.77 - 1.21	0.766699	1.08445	0.96-1.23	0.281656
rs3959143	3	192600773	1.40341	1.20 - 1.64	2.61x10-5	0.913003	0.81 - 1.03	0.128469	1.03056	0.93 - 1.14	0.557724	0.997293	0.90 - 1.11	0.96059	1.03271	0.97-1.09	0.290377
rs10191593	2	207567835	1.48746	1.22 - 1.81	6.97x10-5	0.949434	0.82 - 1.10	0.50161	1.04817	0.92 - 1.20	0.484096	0.942312	0.82 - 1.08	0.400638	1.04323	0.97-1.12	0.303824
rs11782735	8	128435786	0.612743	0.48 - 0.78	4.92x10-5	0.892735	0.76 - 1.05	0.158074	1.14354	1.00 - 1.31	0.0500807	1.02353	0.89 - 1.18	0.748168	0.972349	0.90-1.05	0.368841
rs6581191	12	57161965	1.37789	1.18 - 1.61	4.06x10-5	0.92591	0.83 - 1.03	0.168829	1.03294	0.94 - 1.14	0.509625	0.954928	0.86 - 1.05	0.36212	1.01798	0.96-1.08	0.510996
rs6852830	4	145726008	1.49663	1.22 - 1.83	7.17x10-5	0.945492	0.81 - 1.10	0.476915	1.00625	0.88 - 1.15	0.925319	0.924749	0.81 - 1.06	0.256041	1.02107	0.95-1.10	0.641449
rs7011660	8	30405716	1.42012	1.19 - 1.69	8.64x10-5	0.96059	0.84 - 1.10	0.547612	0.941045	0.84 - 1.05	0.284844	0.917541	0.81 - 1.03	0.159034	0.992058	0.93-1.06	0.761174
rs10502005	11	101985631	1.47811	1.23 - 1.77	2.42x10-5	1.01385	0.89 - 1.16	0.842645	0.939463	0.84 - 1.05	0.285122	0.921401	0.81 - 1.05	0.208418	1.01209	0.95-1.08	0.784464
rs6941242	6	48479887	1.9725	1.40 - 2.78	6.91x10-5	1.05453	0.79 - 1.40	0.714096	0.885263	0.68 - 1.16	0.376865	0.791326	0.61 - 1.03	0.0845586	1.03171	0.89-1.19	0.847216
rs857788	1	157051761	1.40886	1.21 - 1.65	1.55x10-5	0.99179	0.89 - 1.11	0.883908	0.9577	0.87 - 1.05	0.370308	0.92969	0.84 - 1.03	0.155395	1.00402	0.95-1.06	0.867664
rs10931700	2	196176676	1.41333	1.19 - 1.68	6.06x10-5	0.884915	0.78 - 1.01	0.0633819	0.958327	0.86 - 1.07	0.460091	0.972422	0.87 - 1.09	0.634935	0.996799	0.94-1.06	0.868602
rs857785	1	157050883	1.43227	1.21 - 1.70	2.68x10-5	0.974294	0.86 - 1.10	0.683294	0.954304	0.87 - 1.05	0.337076	0.926906	0.84 - 1.03	0.139443	0.994694	0.94-1.05	0.876751
rs12815289	12	102779349	0.68962	0.58 - 0.83	5.40x10-5	0.999462	0.88 - 1.13	0.993153	1.02495	0.92 - 1.14	0.639131	1.11685	1.00 - 1.25	0.0541769	0.998916	0.94-1.06	0.894877
rs9473350	6	48475166	1.98916	1.41 - 2.80	5.68x10-5	1.048	0.79 - 1.39	0.747485	0.875319	0.67 - 1.15	0.335626	0.77741	0.59 - 1.02	0.0643368	1.02355	0.89-1.18	0.943475
rs10194564	2	142611043	1.54688	1.24 - 1.93	8.88x10-5	0.891111	0.74 - 1.07	0.21133	0.907358	0.79 - 1.04	0.165889	1.01081	0.88 - 1.16	0.880438	1.00595	0.93-1.09	0.962063
rs17154903	10	43839414	2.6756	1.61 - 4.45	7.31x10-5	0.949522	0.54 - 1.66	0.85519	0.79797	0.52 - 1.22	0.296517	0.758048	0.51 - 1.12	0.165133	1.03158	0.82-1.30	0.975599
aChr; Chromosome position according to NCBI Build 36. bPosition; Position according to dbSNP Build 129. cOR; Odds Ratio. OR’s above 1 indicate the increased probability to become long-lived based on the minor allele being overrepresented in the LLS GWAS cases as compared to the RS GWAS controls. OR’s below 1 indicate the opposite. d95% CI; 95% Confidence Intervals. ePtrend; P-value obtained from …

## Sheet: Table S2B
Table S2B
			LLS GWAS			RS replication			Danish replication			Leiden 85-plus replication			Meta-analysis
SNP	Chra	Positionb	ORc	95% CId	Ptrende	ORc	95% CId	Ptrende	ORc	95% CId	Ptrende	ORc	95% CId	Ptrende	ORc	95% CId	Ptrende
rs2075650	19	50087459	0.570455	0.37 - 0.87	0.00908991	0.903393	0.68 - 1.20	0.478311	0.757277	0.61 - 0.95	0.0142417	0.650175	0.51 - 0.83	5.43x10-4	0.732235	0.64 - 0.84	3.35x10-6
rs2003499	7	98852920	1.83982	1.30 - 2.61	4.91x10-4	0.904989	0.64 - 1.27	0.566691	1.07552	0.84 - 1.37	0.556427	1.29701	1.02 - 1.66	0.0359735	1.21294	1.05 - 1.40	0.0121688
rs4736209	8	140208116	0.548835	0.39 - 0.77	3.68x10-4	0.911756	0.72 - 1.15	0.430356	0.922843	0.78 - 1.10	0.359884	1.00368	0.84 - 1.20	0.967338	0.901842	0.81 - 1.00	0.0344573
rs1516507	10	78707638	1.69245	1.32 - 2.17	2.86x10-5	1.08731	0.89 - 1.33	0.41136	0.98118	0.85 - 1.14	0.801164	1.23347	1.06 - 1.44	0.00757823	1.1544	1.06 - 1.26	0.00126804
rs4110518	10	96640560	1.3244	1.00 - 1.76	0.0521986	1.23646	0.98 - 1.56	0.0741459	1.01295	0.86 - 1.20	0.881144	1.19014	0.99 - 1.43	0.0604479	1.14582	1.03 - 1.27	0.00984897
rs6577989	8	140182076	0.607962	0.45 - 0.82	0.00101779	0.903996	0.73 - 1.12	0.364801	0.95576	0.81 - 1.13	0.593928	1.09621	0.93 - 1.29	0.278355	0.944499	0.86 - 1.04	0.204109
rs7830605	8	140200576	0.606372	0.45 - 0.82	9.81x10-4	0.932034	0.75 - 1.16	0.524297	0.943246	0.80 - 1.11	0.485508	1.10282	0.93 - 1.30	0.248136	0.947781	0.86 - 1.04	0.227845
rs10401068	18	65414116	1.23318	0.96 - 1.58	0.0989086	1.06459	0.87 - 1.30	0.537509	1.01118	0.87 - 1.18	0.885423	0.941431	0.80 - 1.10	0.450743	1.02403	0.94 - 1.12	0.604429
rs1893132	18	2133155	1.59205	0.95 - 2.67	0.0737312	0.752176	0.42 - 1.35	0.336779	1.37393	0.96 - 1.96	0.0801926	0.94264	0.65 - 1.37	0.756177	1.14669	0.93 - 1.42	0.29829
rs7661225	4	186275651	1.40417	0.97 - 2.04	0.0736479	0.994141	0.73 - 1.36	0.970543	1.12532	0.87 - 1.45	0.358641	1.27383	1.01 - 1.61	0.0425571	1.18294	1.03 - 1.36	0.020885
rs886550	7	43302768	1.60788	1.12 - 2.31	0.00978877	0.825509	0.58 - 1.18	0.287895	0.785803	0.60 - 1.03	0.0837369	1.17957	0.93 - 1.50	0.180532	1.03683	0.89 - 1.20	0.826368
rs11129533	3	32810964	1.30097	1.00 - 1.68	0.0454602	1.03069	0.83 - 1.28	0.783418	1.08946	0.93 - 1.28	0.293724	0.991026	0.84 - 1.17	0.915802	1.07073	0.97 - 1.18	0.163003
rs7005993	8	22845367	0.795262	0.57 - 1.10	0.166015	0.916102	0.70 - 1.19	0.517325	0.857738	0.70 - 1.04	0.126951	0.862106	0.70 - 1.06	0.159086	0.861724	0.77 - 0.97	0.012458
rs2033563	8	103723247	1.53455	1.15 - 2.04	0.00305064	1.02711	0.80 - 1.31	0.830052	0.926053	0.77 - 1.11	0.402753	0.980577	0.81 - 1.19	0.843739	1.03322	0.93 - 1.15	0.609723
rs13248142	8	140182096	0.409517	0.25 - 0.68	3.67x10-4	1.00427	0.75 - 1.35	0.977289	0.926246	0.74 - 1.16	0.509765	0.958078	0.76 - 1.21	0.720444	0.898158	0.78 - 1.03	0.065086
rs625249	11	93149789	0.646055	0.49 - 0.85	0.00165482	0.930355	0.76 - 1.14	0.494808	1.0059	0.86 - 1.18	0.941035	0.939667	0.80 - 1.11	0.461839	0.920054	0.84 - 1.01	0.0688389
rs1421746	5	127179875	1.2492	0.97 - 1.60	0.0805322	1.02107	0.82 - 1.26	0.848184	0.993021	0.85 - 1.17	0.931833	1.06737	0.91 - 1.26	0.43252	1.05566	0.96 - 1.16	0.2619
rs660100	1	4462210	1.38447	1.04 - 1.85	0.027602	0.924791	0.72 - 1.19	0.536987	0.915687	0.77 - 1.09	0.332382	0.989846	0.82 - 1.20	0.916403	0.994564	0.89 - 1.11	0.870231
rs9827142	3	192599618	1.30723	0.99 - 1.72	0.056916	0.819293	0.65 - 1.04	0.0951959	1.04611	0.88 - 1.24	0.605822	1.00233	0.84 - 1.20	0.979728	1.01555	0.92 - 1.12	0.818067
rs9868286	3	192564180	1.28269	0.97 - 1.69	0.0783816	0.817886	0.65 - 1.04	0.09562	1.03347	0.87 - 1.23	0.705831	0.988695	0.83 - 1.18	0.902015	1.00439	0.91 - 1.11	0.983545
rs4681554	3	150992952	0.568098	0.39 - 0.83	0.00321478	1.16196	0.90 - 1.50	0.244443	0.811147	0.67 - 0.99	0.0379637	0.930099	0.76 - 1.14	0.486638	0.887063	0.79 - 1.00	0.0287079
rs642990	1	54461104	0.945625	0.74 - 1.22	0.662132	0.734829	0.60 - 0.90	0.00351038	0.975891	0.84 - 1.13	0.750657	0.904829	0.77 - 1.06	0.224045	0.898999	0.82 - 0.98	0.0196931
rs12548929	8	140305428	0.495442	0.30 - 0.81	0.0045086	1.01178	0.74 - 1.38	0.94035	0.939606	0.75 - 1.18	0.596482	0.908264	0.71 - 1.17	0.452156	0.895468	0.78 - 1.03	0.0869159
rs12548622	8	140190418	0.404855	0.24 - 0.67	2.97x10-4	1.01001	0.75 - 1.35	0.94678	0.942713	0.76 - 1.17	0.587355	0.972578	0.79 - 1.20	0.797241	0.914618	0.80 - 1.04	0.0948413
rs6774262	3	32814515	1.25844	0.96 - 1.65	0.0950153	1.01612	0.81 - 1.27	0.887408	1.07509	0.91 - 1.27	0.390541	1.09788	0.92 - 1.30	0.287259	1.09284	0.99 - 1.21	0.0774338
rs4133282	8	140287194	0.486427	0.30 - 0.80	0.00355378	1.04286	0.77 - 1.41	0.784539	0.947949	0.75 - 1.19	0.645341	0.883984	0.69 - 1.13	0.331833	0.896797	0.78 - 1.03	0.0844583
rs2511703	8	103770272	0.597634	0.46 - 0.78	1.35x10-4	0.867621	0.71 - 1.06	0.172472	1.07156	0.92 - 1.25	0.367046	0.9764	0.83 - 1.15	0.770582	0.932347	0.85 - 1.02	0.107548
rs16861446	1	18221371	0.490873	0.24 - 1.01	0.0493441	1.02686	0.65 - 1.62	0.909728	1.21941	0.86 - 1.72	0.25698	0.768367	0.50 - 1.18	0.224584	0.952692	0.76 - 1.19	0.479091
rs970567	20	49281661	0.754986	0.57 - 0.99	0.0441054	1.10492	0.90 - 1.36	0.347603	1.13628	0.97 - 1.33	0.108822	0.957739	0.81 - 1.13	0.617567	1.02071	0.93 - 1.12	0.707772
rs10490478	2	207636308	1.27026	0.89 - 1.81	0.187399	0.812913	0.59 - 1.12	0.206248	0.979841	0.77 - 1.25	0.870771	0.896613	0.70 - 1.15	0.393992	0.957159	0.83 - 1.10	0.494162
rs1859416	7	8866426	1.58207	1.21 - 2.06	6.16x10-4	0.99482	0.79 - 1.25	0.964835	0.933278	0.78 - 1.12	0.457533	1.034	0.86 - 1.24	0.722217	1.05935	0.95 - 1.18	0.319319
rs11047358	12	24343978	1.5367	1.14 - 2.07	0.00433963	1.04609	0.81 - 1.35	0.72745	1.13375	0.94 - 1.37	0.18549	1.09324	0.90 - 1.33	0.381017	1.1517	1.03 - 1.29	0.014275
rs12101383	15	65055257	0.772485	0.57 - 1.04	0.0872491	0.994804	0.80 - 1.24	0.963619	1.04442	0.88 - 1.25	0.629399	1.2419	1.04 - 1.48	0.0153065	1.05787	0.96 - 1.17	0.316388
rs268300	10	43900845	1.90227	1.05 - 3.43	0.0301778	1.80146	1.11 - 2.92	0.0150424	0.813171	0.53 - 1.24	0.335628	1.17139	0.80 - 1.71	0.412156	1.24418	0.99 - 1.56	0.107974
rs12080088	1	230343981	1.60038	1.21 - 2.12	8.73x10-4	1.06494	0.82 - 1.38	0.632843	0.816798	0.68 - 0.99	0.0370192	1.00161	0.82 - 1.22	0.987051	1.01751	0.91 - 1.14	0.895317
rs2290889	9	92679670	1.97635	1.22 - 3.21	0.00511682	0.704572	0.42 - 1.19	0.185418	1.04796	0.74 - 1.48	0.789723	1.13148	0.81 - 1.58	0.470313	1.13002	0.93 - 1.38	0.353208
rs2436932	8	103689078	1.60515	1.16 - 2.22	0.00395553	0.939394	0.70 - 1.26	0.678686	0.968365	0.79 - 1.19	0.759106	0.994397	0.80 - 1.24	0.960353	1.04546	0.92 - 1.18	0.561481
rs12892152	14	78049436	2.08969	1.33 - 3.27	9.32x10-4	1.11448	0.69 - 1.81	0.661675	0.943341	0.64 - 1.40	0.770942	1.0278	0.70 - 1.51	0.888409	1.19071	0.96 - 1.47	0.174997
rs11122430	1	230334906	1.63053	1.24 - 2.15	4.77x10-4	1.05059	0.81 - 1.36	0.705879	0.801637	0.67 - 0.97	0.020053	1.0002	0.82 - 1.21	0.998391	1.00927	0.90 - 1.13	0.98044
rs11776260	8	128451670	0.687703	0.47 - 1.00	0.047305	0.853409	0.64 - 1.14	0.288253	1.14947	0.93 - 1.41	0.187978	0.967876	0.78 - 1.21	0.772147	0.968729	0.85 - 1.10	0.53494
rs2302951	19	53646233	1.61978	1.18 - 2.22	0.00235871	0.718627	0.52 - 0.99	0.0441689	1.16916	0.95 - 1.43	0.13318	0.86358	0.69 - 1.08	0.206336	1.04273	0.92 - 1.18	0.726617
rs9662589	1	230344234	1.58969	1.20 - 2.10	9.43x10-4	1.06499	0.83 - 1.37	0.627667	0.816392	0.68 - 0.98	0.0328677	0.980578	0.81 - 1.19	0.841693	1.00767	0.90 - 1.12	0.976855
rs7864625	9	92673769	1.97017	1.21 - 3.20	0.00533486	0.702239	0.42 - 1.18	0.18131	0.982298	0.68 - 1.41	0.922919	1.11003	0.79 - 1.55	0.539985	1.10131	0.90 - 1.35	0.515022
rs3959143	3	192600773	1.24767	0.97 - 1.61	0.0892311	0.897372	0.72 - 1.11	0.322163	1.03994	0.89 - 1.22	0.626886	0.989714	0.84 - 1.17	0.90272	1.01978	0.93 - 1.12	0.700616
rs10191593	2	207567835	1.33356	0.97 - 1.84	0.0765636	0.917618	0.69 - 1.21	0.544731	0.976534	0.79 - 1.21	0.826866	0.870865	0.70 - 1.09	0.22533	0.975879	0.86 - 1.10	0.644777
rs11782735	8	128435786	0.69094	0.48 - 1.00	0.0500624	0.929076	0.70 - 1.24	0.614034	1.1592	0.94 - 1.43	0.163962	0.968622	0.78 - 1.21	0.778496	0.987158	0.87 - 1.12	0.749573
rs6581191	12	57161965	1.45832	1.14 - 1.87	0.00263408	0.942807	0.78 - 1.15	0.555221	1.00248	0.86 - 1.17	0.974858	0.987766	0.85 - 1.15	0.875026	1.03365	0.95 - 1.13	0.454904
rs6852830	4	145726008	1.33466	0.97 - 1.84	0.0786822	0.835138	0.62 - 1.12	0.227025	0.96549	0.79 - 1.19	0.738245	0.87838	0.71 - 1.09	0.235232	0.956153	0.85 - 1.08	0.421719
rs7011660	8	30405716	1.72402	1.32 - 2.26	5.79x10-5	0.843882	0.66 - 1.08	0.175335	1.01174	0.85 - 1.20	0.894669	0.920337	0.76 - 1.11	0.384746	1.03009	0.93 - 1.14	0.683927
rs10502005	11	101985631	1.18808	0.88 - 1.61	0.266034	0.914538	0.71 - 1.18	0.489064	1.00469	0.84 - 1.20	0.958871	0.979943	0.80 - 1.19	0.840415	1.00116	0.90 - 1.12	0.997604
rs6941242	6	48479887	1.80551	1.06 - 3.09	0.0282207	1.07692	0.65 - 1.78	0.771971	1.03749	0.69 - 1.56	0.859595	0.766448	0.50 - 1.18	0.224956	1.06228	0.84 - 1.34	0.781257
rs857788	1	157051761	1.24533	0.97 - 1.60	0.0824069	1.1638	0.95 - 1.42	0.137782	0.910993	0.78 - 1.06	0.223175	0.93496	0.80 - 1.09	0.401829	1.0038	0.92 - 1.10	0.932375
rs10931700	2	196176676	1.96193	1.51 - 2.54	2.02x10-7	1.02082	0.81 - 1.28	0.860019	1.03888	0.87 - 1.24	0.671393	1.04197	0.87 - 1.25	0.65131	1.14159	1.03 - 1.26	0.0140096
rs857785	1	157050883	1.26521	0.98 - 1.63	0.0713546	1.16378	0.93 - 1.45	0.180925	0.924521	0.79 - 1.08	0.31077	0.928213	0.79 - 1.09	0.353366	1.00196	0.91 - 1.10	0.964919
rs12815289	12	102779349	0.728696	0.55 - 0.97	0.0312331	1.06949	0.86 - 1.33	0.545143	0.878922	0.75 - 1.04	0.125712	1.10636	0.93 - 1.32	0.260038	0.963161	0.87 - 1.06	0.414601
rs9473350	6	48475166	1.82044	1.06 - 3.11	0.0260482	1.08366	0.66 - 1.79	0.753419	1.03268	0.69 - 1.55	0.877148	0.76175	0.50 - 1.17	0.214325	1.0618	0.84 - 1.34	0.790438
rs10194564	2	142611043	1.43993	1.01 - 2.05	0.0409119	0.868902	0.63 - 1.21	0.402707	0.859154	0.69 - 1.07	0.183749	1.16919	0.95 - 1.44	0.146758	1.03641	0.91 - 1.18	0.682863
rs17154903	10	43839414	2.25187	0.99 - 5.13	0.0474962	1.10911	0.43 - 2.85	0.829545	0.590613	0.27 - 1.30	0.183662	0.954751	0.54 - 1.69	0.873893	1.04446	0.72 - 1.51	0.906867
aChr; Chromosome position according to NCBI Build 36. bPosition; Position according to dbSNP Build 129. cOR; Odds Ratio. OR’s above 1 indicate the increased probability to become long-lived based on the minor allele being overrepresented in the LLS GWAS cases as compared to the RS GWAS controls. OR’s below 1 indicate the opposite. d95% CI; 95% Confidence Intervals. ePtrend; P-value obtained from …

## Sheet: Table S2C
Table S2C
			LLS GWAS			RS replication			Danish replication			Leiden 85-plus replication			Meta-analysis
SNP	Chra	Positionb	ORc	95% CId	Ptrende	ORc	95% CId	Ptrende	ORc	95% CId	Ptrende	ORc	95% CId	Ptrende	ORc	95% CId	Ptrende
rs2075650	19	50087459	0.509258	0.37 - 0.71	4.16x10-5	0.794003	0.67 - 0.95	0.00979345	0.684998	0.59 - 0.80	2.03x10-6	0.693428	0.58 - 0.82	2.59x10-5	0.699678	0.64 - 0.77	1.37x10-14
rs2003499	7	98852920	1.47697	1.11 - 1.96	0.00665668	1.00327	0.82 - 1.23	0.974631	1.10446	0.93 - 1.31	0.248751	1.29417	1.08 - 1.55	0.00492349	1.17208	1.06 - 1.29	0.00196779
rs4736209	8	140208116	0.691019	0.55 - 0.87	0.00167856	0.952926	0.83 - 1.09	0.491706	0.925208	0.82 - 1.04	0.196695	0.894031	0.78 - 1.02	0.0934902	0.898644	0.84 - 0.96	0.00246793
rs1516507	10	78707638	1.2145	1.01 - 1.46	0.0375579	0.971817	0.86 - 1.10	0.641436	1.06736	0.96 - 1.18	0.217791	1.08289	0.97 - 1.21	0.164056	1.0615	1.00 - 1.13	0.0541636
rs4110518	10	96640560	1.62534	1.32 - 2.00	3.51x10-6	1.11619	0.97 - 1.29	0.135477	0.978204	0.87 - 1.10	0.716148	0.993548	0.87 - 1.14	0.925869	1.07766	1.00 - 1.16	0.0489331
rs6577989	8	140182076	0.725554	0.59 - 0.90	0.00291446	0.975158	0.86 - 1.11	0.706878	0.955388	0.85 - 1.07	0.433179	0.897241	0.79 - 1.02	0.0866363	0.917429	0.86 - 0.98	0.0104595
rs7830605	8	140200576	0.731055	0.59 - 0.90	0.00370608	0.974265	0.85 - 1.11	0.69593	0.953791	0.85 - 1.07	0.409572	0.900674	0.80 - 1.02	0.0989659	0.918905	0.86 - 0.98	0.0116427
rs10401068	18	65414116	1.43366	1.19 - 1.73	1.33x10-4	1.0435	0.92 - 1.18	0.492157	1.09548	0.99 - 1.22	0.0907605	1.03357	0.92 - 1.16	0.567194	1.0953	1.03 - 1.16	0.00361922
rs1893132	18	2133155	2.31151	1.62 - 3.29	1.41x10-6	1.12786	0.83 - 1.53	0.438876	1.01976	0.77 - 1.35	0.89059	1.07671	0.83 - 1.39	0.57545	1.22278	1.06 - 1.42	0.0143964
rs7661225	4	186275651	1.68417	1.29 - 2.19	8.69x10-5	0.919491	0.76 - 1.12	0.399067	1.06448	0.89 - 1.27	0.491154	1.08124	0.90 - 1.30	0.401021	1.09846	1.00 - 1.21	0.086195
rs886550	7	43302768	1.60071	1.22 - 2.10	6.06x10-4	0.998576	0.82 - 1.22	0.988866	1.15877	0.98 - 1.37	0.0880888	1.09334	0.91 - 1.31	0.325866	1.14594	1.04 - 1.26	0.00809151
rs11129533	3	32810964	1.4384	1.19 - 1.74	1.67x10-4	0.953027	0.84 - 1.09	0.471193	1.06524	0.95 - 1.19	0.262508	1.06221	0.94 - 1.20	0.32781	1.07244	1.00 - 1.14	0.0380292
rs7005993	8	22845367	0.568923	0.43 - 0.74	3.23x10-5	1.03146	0.88 - 1.21	0.696323	0.989714	0.87 - 1.13	0.877137	0.988413	0.85 - 1.14	0.875055	0.953485	0.88 - 1.03	0.165951
rs2033563	8	103723247	1.45673	1.18 - 1.80	5.14x10-4	1.1318	0.98 - 1.31	0.0918116	1.05024	0.93 - 1.19	0.429316	0.983748	0.85 - 1.13	0.819854	1.09291	1.02 - 1.18	0.0194367
rs13248142	8	140182096	0.618009	0.45 - 0.85	0.0027805	0.99492	0.83 - 1.19	0.955474	0.946264	0.81 - 1.11	0.487254	0.970728	0.82 - 1.15	0.733946	0.931941	0.85 - 1.02	0.109437
rs625249	11	93149789	0.757242	0.62 - 0.92	0.00527616	0.997989	0.88 - 1.13	0.9747	0.993057	0.89 - 1.11	0.899053	0.939564	0.83 - 1.06	0.306842	0.951278	0.89 - 1.01	0.116187
rs1421746	5	127179875	1.45388	1.21 - 1.74	5.15x10-5	1.11546	0.98 - 1.27	0.0941733	0.99554	0.89 - 1.11	0.937669	0.971993	0.86 - 1.10	0.645138	1.06749	1.00 - 1.14	0.0515784
rs660100	1	4462210	1.54565	1.25 - 1.91	5.44x10-5	1.10516	0.96 - 1.28	0.175698	1.05981	0.94 - 1.20	0.345592	1.01451	0.89 - 1.16	0.836015	1.10463	1.03 - 1.19	0.00806524
rs9827142	3	192599618	1.58498	1.30 - 1.94	5.59x10-6	0.923358	0.80 - 1.06	0.255883	1.05646	0.94 - 1.19	0.370412	1.13907	1.00 - 1.30	0.0465128	1.09552	1.02 - 1.17	0.0120956
rs9868286	3	192564180	1.58158	1.29 - 1.93	6.09x10-6	0.926352	0.81 - 1.06	0.278551	1.05351	0.93 - 1.19	0.393675	1.14591	1.01 - 1.30	0.0385064	1.09739	1.02 - 1.18	0.010757
rs4681554	3	150992952	0.68097	0.52 - 0.89	0.00425163	1.03759	0.89 - 1.21	0.643834	0.926944	0.81 - 1.06	0.257627	1.03557	0.90 - 1.20	0.63515	0.959315	0.89 - 1.04	0.262167
rs642990	1	54461104	0.626692	0.51 - 0.76	2.98x10-6	0.918444	0.81 - 1.04	0.176112	1.07187	0.97 - 1.19	0.194585	1.05355	0.94 - 1.18	0.375558	0.971925	0.91 - 1.03	0.321996
rs12548929	8	140305428	0.570698	0.40 - 0.81	0.00123063	0.998794	0.83 - 1.20	0.989938	0.910573	0.77 - 1.07	0.254937	1.08314	0.91 - 1.29	0.370609	0.948073	0.86 - 1.04	0.210526
rs12548622	8	140190418	0.609928	0.44 - 0.84	0.00205098	0.998209	0.84 - 1.19	0.984284	0.973974	0.84 - 1.13	0.720979	0.990373	0.85 - 1.16	0.901938	0.9507	0.87 - 1.04	0.209632
rs6774262	3	32814515	1.47665	1.21 - 1.80	1.10x10-4	0.849965	0.74 - 0.98	0.0224336	1.06432	0.95 - 1.19	0.286151	1.06818	0.94 - 1.21	0.307295	1.0495	0.98 - 1.12	0.191073
rs4133282	8	140287194	0.56046	0.40 - 0.79	8.46x10-4	1.01549	0.84 - 1.22	0.870599	0.924964	0.79 - 1.08	0.334217	1.067	0.90 - 1.27	0.462356	0.952667	0.87 - 1.05	0.24046
rs2511703	8	103770272	0.80094	0.66 - 0.97	0.0216324	0.964604	0.85 - 1.09	0.563724	0.941985	0.85 - 1.05	0.26867	1.05976	0.94 - 1.19	0.324504	0.963773	0.91 - 1.03	0.238544
rs16861446	1	18221371	0.343128	0.18 - 0.64	3.96x10-4	0.999074	0.75 - 1.32	0.994838	0.830867	0.63 - 1.09	0.181595	1.0829	0.83 - 1.42	0.565288	0.905065	0.78 - 1.06	0.0902366
rs970567	20	49281661	0.665535	0.54 - 0.82	1.14x10-4	0.951803	0.84 - 1.08	0.458701	0.982392	0.88 - 1.10	0.753061	0.953556	0.84 - 1.08	0.450362	0.928961	0.87 - 0.99	0.0242062
rs10490478	2	207636308	1.8135	1.42 - 2.31	1.01x10-6	0.908867	0.76 - 1.09	0.312231	1.16064	0.99 - 1.36	0.0714346	1.04795	0.88 - 1.24	0.592814	1.1316	1.03 - 1.24	0.0135888
rs1859416	7	8866426	1.34085	1.09 - 1.64	0.00459968	1.05632	0.92 - 1.21	0.434072	1.05988	0.94 - 1.20	0.354135	0.939897	0.82 - 1.08	0.371317	1.05446	0.98 - 1.13	0.155731
rs11047358	12	24343978	1.43279	1.15 - 1.79	0.00151721	0.927083	0.79 - 1.08	0.344088	0.987912	0.86 - 1.13	0.858898	1.03207	0.89 - 1.20	0.675373	1.03067	0.95 - 1.11	0.489062
rs12101383	15	65055257	0.640613	0.51 - 0.81	1.56x10-4	1.03339	0.90 - 1.18	0.635818	0.939033	0.83 - 1.06	0.324257	0.892569	0.78 - 1.02	0.101434	0.916499	0.85 - 0.99	0.0135517
rs268300	10	43900845	2.24811	1.48 - 3.42	1.04x10-4	1.21041	0.85 - 1.71	0.281089	1.03278	0.79 - 1.35	0.81298	0.745686	0.54 - 1.03	0.0742382	1.1074	0.94 - 1.30	0.370475
rs12080088	1	230343981	1.38088	1.11 - 1.72	0.00368801	1.12641	0.97 - 1.31	0.12844	0.980941	0.86 - 1.11	0.765441	1.01145	0.88 - 1.16	0.874503	1.06543	0.99 - 1.15	0.109831
rs2290889	9	92679670	2.01296	1.40 - 2.89	1.08x10-4	0.896354	0.68 - 1.19	0.448724	1.14307	0.90 - 1.45	0.264469	0.939501	0.72 - 1.22	0.639282	1.10934	0.97 - 1.27	0.206981
rs2436932	8	103689078	1.569	1.23 - 2.00	2.42x10-4	1.15209	0.97 - 1.36	0.0987068	0.985256	0.85 - 1.14	0.83753	0.920758	0.78 - 1.09	0.326432	1.06607	0.98 - 1.16	0.175027
rs12892152	14	78049436	1.73453	1.20 - 2.51	0.00296028	0.879978	0.64 - 1.21	0.432387	1.00161	0.77 - 1.31	0.990521	1.04066	0.79 - 1.37	0.776728	1.0779	0.93 - 1.25	0.411859
rs11122430	1	230334906	1.4414	1.16 - 1.79	8.04x10-4	1.14118	0.98 - 1.33	0.0861554	0.964678	0.85 - 1.09	0.57026	0.978587	0.85 - 1.13	0.762183	1.05827	0.98 - 1.14	0.15319
rs11776260	8	128451670	0.569228	0.42 - 0.76	1.44x10-4	0.886349	0.75 - 1.05	0.169454	1.11827	0.96 - 1.30	0.138054	1.04498	0.89 - 1.23	0.587622	0.971901	0.89 - 1.06	0.382583
rs2302951	19	53646233	1.45287	1.14 - 1.86	0.00261485	1.02948	0.87 - 1.22	0.740501	1.00112	0.86 - 1.16	0.988304	0.987806	0.84 - 1.16	0.881305	1.05206	0.96 - 1.15	0.282543
rs9662589	1	230344234	1.34954	1.09 - 1.68	0.00657437	1.09377	0.94 - 1.27	0.247355	0.965001	0.85 - 1.09	0.579447	1.00126	0.87 - 1.15	0.985828	1.0461	0.97 - 1.13	0.25502
rs7864625	9	92673769	2.00679	1.40 - 2.88	1.16x10-4	0.904044	0.68 - 1.20	0.48268	1.08363	0.85 - 1.39	0.524858	0.902947	0.69 - 1.17	0.444868	1.07878	0.94 - 1.24	0.404486
rs3959143	3	192600773	1.4867	1.23 - 1.79	2.78x10-5	0.91646	0.81 - 1.04	0.183813	1.02704	0.92 - 1.15	0.636866	1.00078	0.89 - 1.13	0.989996	1.03558	0.97 - 1.10	0.309507
rs10191593	2	207567835	1.56575	1.25 - 1.97	1.07x10-4	0.95837	0.81 - 1.13	0.614159	1.07474	0.93 - 1.24	0.324776	0.973916	0.83 - 1.14	0.738309	1.06663	0.98 - 1.16	0.153241
rs11782735	8	128435786	0.57096	0.43 - 0.77	1.59x10-4	0.881876	0.74 - 1.05	0.153865	1.13877	0.98 - 1.32	0.0846018	1.04837	0.89 - 1.23	0.56139	0.978268	0.90 - 1.07	0.465913
rs6581191	12	57161965	1.33776	1.12 - 1.60	0.00165005	0.921916	0.82 - 1.04	0.181392	1.0443	0.94 - 1.16	0.420957	0.9406	0.84 - 1.05	0.285686	1.00792	0.95 - 1.07	0.793474
rs6852830	4	145726008	1.59191	1.26 - 2.01	9.19x10-5	0.977933	0.83 - 1.16	0.793485	1.02203	0.89 - 1.18	0.765745	0.946104	0.81 - 1.10	0.475202	1.04397	0.96 - 1.13	0.357414
rs7011660	8	30405716	1.28079	1.03 - 1.59	0.0230723	0.995589	0.86 - 1.15	0.951491	0.915089	0.81 - 1.04	0.158256	0.91629	0.80 - 1.05	0.207412	0.972223	0.90 - 1.05	0.420662
rs10502005	11	101985631	1.63225	1.32 - 2.01	3.99x10-6	1.04334	0.90 - 1.21	0.572566	0.91549	0.81 - 1.04	0.172009	0.896353	0.78 - 1.04	0.139528	1.01309	0.94 - 1.09	0.834701
rs6941242	6	48479887	2.04244	1.38 - 3.02	2.39x10-4	1.04759	0.77 - 1.43	0.768649	0.829299	0.61 - 1.12	0.227168	0.802431	0.59 - 1.09	0.152302	1.0192	0.87 - 1.20	0.944537
rs857788	1	157051761	1.50348	1.25 - 1.81	1.64x10-5	0.946979	0.84 - 1.07	0.376601	0.97552	0.88 - 1.08	0.639771	0.926785	0.83 - 1.04	0.191643	0.999336	0.94 - 1.06	0.993474
rs10931700	2	196176676	1.18124	0.96 - 1.46	0.116963	0.84776	0.74 - 0.98	0.0227153	0.928963	0.82 - 1.05	0.248075	0.942008	0.83 - 1.07	0.375032	0.937662	0.87 - 1.01	0.0728419
rs857785	1	157050883	1.53052	1.26 - 1.87	2.17x10-5	0.928853	0.81 - 1.06	0.282287	0.965696	0.87 - 1.07	0.515777	0.925739	0.83 - 1.04	0.185278	0.990878	0.93 - 1.06	0.804635
rs12815289	12	102779349	0.669122	0.54 - 0.83	2.81x10-4	0.979378	0.86 - 1.12	0.761435	1.08491	0.97 - 1.21	0.157556	1.12224	0.99 - 1.27	0.0750908	1.0183	0.95 - 1.09	0.678678
rs9473350	6	48475166	2.05928	1.39 - 3.04	2.03x10-4	1.03721	0.76 - 1.42	0.818381	0.817166	0.60 - 1.11	0.19479	0.784417	0.58 - 1.06	0.116403	1.0084	0.86 - 1.19	0.827268
rs10194564	2	142611043	1.61581	1.25 - 2.09	2.49x10-4	0.897716	0.74 - 1.09	0.284916	0.92521	0.79 - 1.08	0.315191	0.945226	0.81 - 1.11	0.490114	0.990444	0.91 - 1.08	0.744694
rs17154903	10	43839414	2.90514	1.65 - 5.11	9.57x10-5	0.903112	0.49 - 1.68	0.746755	0.876185	0.56 - 1.38	0.5694	0.671048	0.42 - 1.07	0.0942955	1.04304	0.81 - 1.35	0.885838
aChr; Chromosome position according to NCBI Build 36. bPosition; Position according to dbSNP Build 129. cOR; Odds Ratio. OR’s above 1 indicate the increased probability to become long-lived based on the minor allele being overrepresented in the LLS GWAS cases as compared to the RS GWAS controls. OR’s below 1 indicate the opposite. d95% CI; 95% Confidence Intervals. ePtrend; P-value obtained from …

## Sheet: Table S3A
Table S3A
Population	Na	HRb	95% CIc	Pvalued
Danish 1905 cohort	1335	1.21288	1.01 - 1.44	0.036
LLS	718	0.976451	0.77 - 1.23	0.841
Leiden 85-plus Study	921	1.04884	0.88 - 1.25	0.6
aN; Number of samples in the analysis. bHR; Hazard Ratio. c95% CI; 95% Confidence Intervals. dPvalue; P-value obtained from the Cox proportinal hazards model.

## Sheet: Table S3B
Table S3B
Population	Na	HRb	95% CIc	Pvalued
LLS	719	1.08269	1.03 - 1.13	0.001
Leiden 85-plus Study	924	1.08	1.03 - 1.12	0.001
aN; Number of samples in the analysis. bHR; Hazard Ratio. c95% CI; 95% Confidence Intervals. dPvalue; P-value obtained from the Cox proportinal hazards model.

## Sheet: Table S4
Table S4
SNP	Chra	Positionb	MAF (LLS GWAS cases)c	MAF (RS GWAS controls)d	Minor Allele (RS GWAS controls)e	ORf	95% CIg	Ptrendh	Gene Downstream	Distance (Bp)	Gene Upstream	Distance (Bp)
rs3765896	1	10997007	0.1787	0.1768	G	1.01251	0.83 - 1.23	0.901108	TARDBP	0
rs2273348	1	11001664	0.1948	0.1865	A	1.05298	0.87 - 1.27	0.595133	TARDBP	0
rs1801133	1	11778965	0.3189	0.3162	A	1.01191	0.86 - 1.19	0.886644	MTHFR	0
rs1061622	1	12175542	0.2605	0.2331	C	1.16082	0.97 - 1.39	0.099182	TNFRSF1B	0
rs213045	1	21489832	0.2804	0.2705	A	1.05085	0.89 - 1.25	0.570425	ECE1	0
rs5174	1	53485315	0.4392	0.4141	A	1.10647	0.95 - 1.29	0.197837	LRP8	0
rs3737983	1	53489004	0.4491	0.4332	A	1.06526	0.91 - 1.24	0.418688	LRP8	0
rs3820198	1	53565239	0.3313	0.3657	C	0.861824	0.73 - 1.01	0.070468	LRP8	0
rs3753841	1	103152506	0.3734	0.393	G	0.921578	0.79 - 1.08	0.312273	COL11A1	0
rs560018	1	110001883	0.3846	0.3835	G	1.00463	0.86 - 1.18	0.954864	GSTM4	0
rs7483	1	110081224	0.2928	0.2834	A	1.04675	0.88 - 1.24	0.597198	GSTM3	0
rs756325	1	110279587	0.1774	0.1913	G	0.909604	0.74 - 1.11	0.359389	AHCYL1	49244	CSF1	5709
rs6330	1	115630836	0.4367	0.4389	A	0.990804	0.85 - 1.16	0.909371	NGF	0
rs532208	1	120093802	0.4417	0.4757	A	0.872547	0.75 - 1.02	0.0831206	HMGCS2	0
rs668156	1	120095091	0.1687	0.1696	A	0.994403	0.81 - 1.22	0.956218	HMGCS2	0
rs1441008	1	120111815	0.3809	0.3403	G	1.18845	1.01 - 1.39	0.0317409	HMGCS2	0
rs2304893	1	145097540	0.0682	0.0611	G	1.12825	0.83 - 1.54	0.446951	PRKAB2	0
rs1348316	1	145110179	0.3685	0.3805	G	0.949804	0.81 - 1.11	0.527608	PRKAB2	0
rs4845652	1	152804829	0.0931	0.0746	A	1.27232	0.97 - 1.67	0.0801575	CHRNB2	2052	UBE2Q1	7085
rs3811450	1	152817656	0.0769	0.0757	A	1.01703	0.76 - 1.36	0.909451	CHRNB2	0
rs11264222	1	152820981	0.3275	0.2988	A	1.14907	0.97 - 1.36	0.1049	ADAR	177	CHRNB2	2004
rs1127314	1	152822890	0.3275	0.2992	G	1.1471	0.97 - 1.36	0.10936	ADAR	0
rs4971072	1	153540493	0.294	0.325	G	0.864302	0.73 - 1.02	0.0894651	FDPS	4670	PKLR	2644
rs11264359	1	153549453	0.232	0.2623	G	0.849205	0.71 - 1.02	0.0768786	FDPS	0
rs915179	1	154344873	0.3995	0.3961	G	1.01426	0.87 - 1.19	0.859696	LMNA	6212	MEX3A	26460
rs2485662	1	154350092	0.2792	0.2767	A	1.01277	0.85 - 1.21	0.886321	LMNA	993	MEX3A	31679
rs2485668	1	154368173	0.0447	0.0434	G	1.03017	0.71 - 1.50	0.875978	LMNA	0
rs2485664	1	154371961	0.0645	0.0635	A	1.01807	0.74 - 1.40	0.912104	LMNA	0
rs1468772	1	154383112	0.2891	0.3003	C	0.947355	0.80 - 1.12	0.531761	SEMA4A	6900	LMNA	6610
rs6334	1	155112857	0.1998	0.2091	A	0.944851	0.78 - 1.14	0.560361	NTRK1	0
rs2147471	1	158578469	0.4715	0.4787	A	0.97055	0.83 - 1.13	0.707348	COPA	0
rs10752637	1	158578889	0.4628	0.4698	A	0.971279	0.83 - 1.14	0.714937	COPA	0
rs10494342	1	158583744	0.0633	0.0509	C	1.25095	0.91 - 1.72	0.16649	NCSTN	0
rs4656256	1	158597643	0.2109	0.2076	G	1.01966	0.85 - 1.23	0.837649	NHLH1	5842	NCSTN	2277
rs7546890	1	159262016	0.5223	0.4835	G	1.16605	1.00 - 1.36	0.0492813	TSTD1	12029	F11R	4259
rs11421	1	159455560	0.1439	0.1462	G	0.981823	0.79 - 1.22	0.869522	FCER1G	0
rs283690	1	163637381	0.4839	0.4853	A	0.994192	0.85 - 1.16	0.9408	RXRG	0
rs285480	1	163670527	0.2134	0.2395	G	0.864701	0.72 - 1.04	0.121344	RXRG	0
rs100537	1	163680268	0.4913	0.4766	A	1.05801	0.91 - 1.23	0.462983	RXRG	0
rs1407814	1	165578281	0.3035	0.3	A	1.01736	0.86 - 1.21	0.843597	POU2F1	0
rs2152318	1	177560134	0.2406	0.2587	A	0.909492	0.76 - 1.09	0.29655	SOAT1	0
rs5275	1	184909681	0.3284	0.3116	G	1.08223	0.91 - 1.29	0.386063	PTGS2	0
rs2143417	1	184920410	0.1343	0.1332	A	1.00903	0.81 - 1.26	0.936267	PLA2G4A	144245	PTGS2	4228
rs3024505	1	205006527	0.1911	0.1687	A	1.16453	0.96 - 1.42	0.131569	IL10	1044	MAPKAPK2	32278
rs1800896	1	205013520	0.4665	0.485	A	0.926748	0.79 - 1.08	0.339187	IL19	25318	IL10	1058
rs3818361	1	205851591	0.1985	0.1931	A	1.03489	0.85 - 1.26	0.728006	CR1	0
rs6701713	1	205852912	0.1985	0.1931	A	1.03489	0.85 - 1.26	0.728006	CR1	0
rs1408077	1	205870764	0.1965	0.191	A	1.036	0.85 - 1.26	0.72171	CR1	0
rs4844614	1	205941798	0.2767	0.2453	A	1.18661	0.99 - 1.42	0.0594624	CR1L	0
rs1998539	1	205953219	0.4901	0.4551	G	1.15096	0.99 - 1.34	0.0736825	CR1L	0
rs11118475	1	205961039	0.4132	0.472	G	0.784855	0.67 - 0.92	0.0024794	CR1L	0
rs3789662	1	228895496	0.201	0.2099	G	0.947761	0.78 - 1.15	0.579819	COG2	0
rs7536290	1	228903325	0.1489	0.1619	G	0.907487	0.73 - 1.12	0.371044	AGT	1567	COG2	6972
rs3789670	1	228910337	0.0868	0.1049	A	0.815797	0.63 - 1.06	0.133237	AGT	0
rs2478545	1	228910744	0.1898	0.2213	A	0.823655	0.68 - 1.00	0.050639	AGT	0
rs4762	1	228912600	0.1017	0.1315	A	0.750763	0.59 - 0.96	0.0232594	AGT	0
rs5050	1	228916509	0.1482	0.1656	C	0.875225	0.69 - 1.11	0.263979	AGT	0
rs1805087	1	235115123	0.1737	0.1802	G	0.95424	0.78 - 1.17	0.658979	MTR	0
rs2254958	2	37229795	0.395	0.4129	A	0.930772	0.79 - 1.10	0.400037	EIF2AK2	0
rs2293275	2	48774879	0.4144	0.4282	A	0.943501	0.81 - 1.11	0.470732	GTF2A1L	-76427	LHCGR	-61505
rs1344733	2	55981531	0.3213	0.3012	G	1.10201	0.93 - 1.30	0.25728	EFEMP1	0
rs17561	2	113253694	0.2978	0.2951	A	1.01306	0.86 - 1.20	0.880489	IL1A	0
rs1143634	2	113306861	0.2469	0.2439	A	1.01681	0.85 - 1.22	0.855894	IL1B	0
rs419598	2	113603678	0.268	0.2571	G	1.05822	0.89 - 1.26	0.525719	IL1RN	0
rs7561528	2	127606107	0.3383	0.3219	A	1.07797	0.91 - 1.27	0.370977	CYP27C1	51775	BIN1	24773
rs744373	2	127611085	0.2916	0.2911	G	1.00235	0.85 - 1.19	0.978495	CYP27C1	46797	BIN1	29751
rs7309	2	161800886	0.4838	0.4856	A	0.993042	0.84 - 1.17	0.932816	TANK	0
rs1801262	2	182251700	0.3921	0.3833	A	1.03733	0.89 - 1.21	0.647239	NEUROD1	0
rs13022344	2	201972401	0.3387	0.3246	G	1.06437	0.91 - 1.25	0.448893	TRAK2	0
rs956133	2	215531591	0.464	0.4602	G	1.01549	0.87 - 1.18	0.844752	ABCA12	0
rs1008642	3	8750661	0.2159	0.2326	A	0.911517	0.76 - 1.09	0.319571	CAV3	0
rs2938395	3	12404468	0.3685	0.3625	G	1.02607	0.88 - 1.20	0.751377	PPARG	0
rs709149	3	12425354	0.3747	0.3631	A	1.05071	0.90 - 1.23	0.540844	PPARG	0
rs1797912	3	12445239	0.3561	0.3517	C	1.01918	0.87 - 1.20	0.815088	PPARG	0
rs3856806	3	12450557	0.1328	0.1145	A	1.18077	0.94 - 1.48	0.152985	PPARG	0
rs1995641	3	44918393	0.3883	0.3886	A	0.998757	0.85 - 1.17	0.98789	TGM4	0
rs6796720	3	111089622	0.2134	0.2093	A	1.0244	0.85 - 1.23	0.799136	PVRL3	1183933	FLJ25363	392918
rs6280	3	115373505	0.3275	0.307	G	1.10179	0.93 - 1.30	0.252635	DRD3	0
rs6438552	3	121114504	0.371	0.3591	G	1.05116	0.90 - 1.23	0.535253	GSK3B	0
rs1049296	3	134977044	0.1538	0.1527	A	1.0089	0.82 - 1.25	0.935084	TF	0
rs7623854	3	156202043	0.4094	0.4052	G	1.01732	0.87 - 1.19	0.828399	MME	78087	GPR149	571845
rs4432598	3	156234606	0.0372	0.0458	G	0.810637	0.55 - 1.20	0.294756	MME	45524	GPR149	604408
rs989692	3	156284059	0.5261	0.4862	A	1.17995	1.01 - 1.38	0.0387158	MME	0
rs2196521	3	156295332	0.1476	0.1419	G	1.04723	0.84 - 1.30	0.677184	MME	0
rs1025192	3	156310481	0.4715	0.4661	G	1.0213	0.88 - 1.19	0.787347	MME	0
rs9853221	3	156312601	0.1625	0.1464	A	1.13045	0.92 - 1.39	0.25155	MME	0
rs1816558	3	156326301	0.3015	0.3153	G	0.936282	0.79 - 1.11	0.443861	MME	0
rs6801319	3	156346113	0.3983	0.4003	A	0.991382	0.85 - 1.16	0.914827	MME	0
rs9881879	3	156358614	0.2953	0.2758	A	1.09895	0.93 - 1.30	0.272295	MME	0
rs701109	3	156381101	0.371	0.3467	A	1.11386	0.95 - 1.31	0.190583	MME	0
rs1803274	3	166973974	0.1893	0.1788	A	1.07397	0.86 - 1.33	0.518519	BCHE	0
rs8192675	3	172207577	0.294	0.297	G	0.986188	0.83 - 1.17	0.870216	SLC2A2	0
rs5400	3	172214994	0.129	0.1383	A	0.923569	0.74 - 1.16	0.492557	SLC2A2	0
rs3864101	3	188862449	0.1849	0.2253	A	0.786494	0.65 - 0.95	0.0143069	SST	6939	RTP4	290386
rs4689630	4	7245955	0.2519	0.2544	A	0.987084	0.83 - 1.18	0.884803	SORCS2	0
rs7694823	4	7583941	0.1452	0.1195	A	1.24714	1.00 - 1.56	0.0498276	SORCS2	0
rs2285789	4	7706755	0.2754	0.2647	G	1.05592	0.89 - 1.25	0.535901	SORCS2	0
rs2285781	4	7767912	0.4355	0.409	G	1.11425	0.95 - 1.30	0.171426	SORCS2	0
rs3774923	4	23404162	0.0484	0.0338	A	1.44311	1.00 - 2.09	0.0503085	PPARGC1A	0
rs8192678	4	23424760	0.3362	0.3344	A	1.00802	0.85 - 1.20	0.927647	PPARGC1A	0
rs2970848	4	23426125	0.2916	0.3021	G	0.951041	0.80 - 1.13	0.559186	PPARGC1A	0
rs7665116	4	23462109	0.1278	0.1174	G	1.09921	0.87 - 1.38	0.418339	PPARGC1A	0
rs4861358	4	40710656	0.2196	0.224	G	0.974827	0.81 - 1.17	0.788889	APBB2	0
rs7041	4	72837198	0.4516	0.4398	A	1.04761	0.90 - 1.22	0.549754	GC	0
rs222016	4	72853839	0.165	0.1569	G	1.06229	0.86 - 1.31	0.569954	GC	0
rs1429638	4	74956794	0.1737	0.1705	A	1.0236	0.83 - 1.26	0.82443	PF4	108866	CXCL1	977
rs1364842	4	110076525	0.1973	0.21	A	0.923709	0.76 - 1.12	0.421745	COL25A1	0
rs17531474	4	110082819	0.1228	0.1365	A	0.888502	0.71 - 1.12	0.312119	COL25A1	0
rs727153	4	155873871	0.4206	0.4478	G	0.89874	0.77 - 1.05	0.170733	LRAT	10742	FGG	120519
rs12501328	4	155881781	0.0757	0.0652	G	1.16625	0.87 - 1.56	0.298027	LRAT	2832	FGG	128429
rs201825	4	155886385	0.4104	0.4395	C	0.892109	0.77 - 1.04	0.143711	LRAT	0
rs201823	4	155888335	0.3226	0.3489	G	0.891556	0.76 - 1.05	0.163729	LRAT	0
rs156501	4	155897795	0.1787	0.1785	A	1.0013	0.82 - 1.22	0.989761	RBM46	24082	LRAT	4075
rs156550	4	155924594	0.3933	0.4158	C	0.912664	0.78 - 1.07	0.249877	RBM46	0
rs3805492	5	40819020	0.2618	0.2559	G	1.03075	0.87 - 1.23	0.732769	PRKAA1	0
rs466108	5	40832503	0.3027	0.3068	A	0.980959	0.83 - 1.16	0.821729	PRKAA1	0
rs31303	5	52977954	0.2295	0.237	A	0.958827	0.80 - 1.15	0.653346	NDUFS4	0
rs3761740	5	74667889	0.0908	0.0832	A	1.09851	0.84 - 1.44	0.492379	HMGCR	860	ANKRD31	99430
rs32897	5	76286728	0.1898	0.1662	G	1.17959	0.97 - 1.44	0.105849	CRHBP	0
rs337847	5	78295644	0.0918	0.0868	G	1.06425	0.81 - 1.39	0.651581	ARSB	0
rs10074258	5	107010459	0.3784	0.4075	A	0.883687	0.75 - 1.04	0.12847	EFNA5	0
rs12654281	5	107068341	0.3859	0.4267	A	0.842857	0.72 - 0.99	0.0341735	FBXL17	154298	EFNA5	33846
rs12657273	5	107074597	0.3945	0.4332	G	0.851638	0.73 - 1.00	0.0455714	FBXL17	148042	EFNA5	40102
rs299290	5	162835094	0.2667	0.2709	G	0.978869	0.81 - 1.18	0.823093	HMMR	0
rs5985	6	6263794	0.2506	0.2505	A	1.00091	0.84 - 1.20	0.992033	F13A1	0
rs2064112	6	11447755	0.3623	0.3808	G	0.921267	0.78 - 1.08	0.321744	NEDD9	0
rs2179179	6	11454558	0.2233	0.2165	G	1.04039	0.86 - 1.25	0.674729	NEDD9	0
rs2950	6	11458251	0.2854	0.3026	G	0.919568	0.78 - 1.09	0.335543	NEDD9	0
rs179944	6	16506117	0.0943	0.0698	A	1.36501	1.05 - 1.78	0.0203261	ATXN1	0
rs1800562	6	26201120	0.0447	0.0663	A	0.658175	0.46 - 0.94	0.0224134	HFE	0
rs9461446	6	28335612	0.0471	0.0402	A	1.18381	0.82 - 1.71	0.371142	NKAPL	0
rs1419183	6	28350773	0.1576	0.1602	C	0.98038	0.79 - 1.21	0.854852	ZNF187	0
rs1150724	6	28358215	0.3238	0.3269	A	0.985686	0.84 - 1.16	0.864298	PGBD1	0
rs13211507	6	28365356	0.103	0.1126	G	0.904155	0.70 - 1.16	0.432179	PGBD1	0
rs3800324	6	28372660	0.0583	0.0522	A	1.1207	0.81 - 1.55	0.494038	PGBD1	0
rs2743554	6	28373619	0.0509	0.0425	G	1.20449	0.85 - 1.72	0.302702	PGBD1	0
rs2281043	6	28376476	0.0955	0.0988	A	0.962429	0.74 - 1.25	0.776544	PGBD1	0
rs1997660	6	28377642	0.3077	0.3069	G	1.00385	0.85 - 1.19	0.96422	PGBD1	0
rs742107	6	28398693	0.0583	0.0527	C	1.10917	0.80 - 1.54	0.533915	ZNF323	1801	PGBD1	20388
rs909968	6	29607484	0.4355	0.4288	A	1.02617	0.88 - 1.19	0.73743	UBD	23885	MAS1L	43826
rs1041981	6	31648763	0.3213	0.3464	A	0.89161	0.76 - 1.05	0.174175	LTA	0
rs2227956	6	31886251	0.1911	0.1671	G	1.17986	0.97 - 1.44	0.103037	HSPA1L	0
rs2070600	6	32259421	0.0347	0.0301	A	1.15264	0.76 - 1.75	0.506127	AGER	0
rs422951	6	32296361	0.4665	0.4802	G	0.947636	0.81 - 1.10	0.490188	NOTCH4	0
rs241448	6	32904662	0.2506	0.2551	G	0.977043	0.82 - 1.16	0.795076	TAP2	0
rs17587	6	32933068	0.2593	0.2757	A	0.919292	0.77 - 1.10	0.346123	PSMB9	0
rs2267668	6	35485900	0.1526	0.1657	G	0.906893	0.73 - 1.12	0.367569	PPARD	0
rs2016520	6	35486756	0.1675	0.1856	G	0.883736	0.72 - 1.08	0.233606	PPARD	0
rs1053049	6	35503596	0.209	0.225	G	0.910243	0.75 - 1.10	0.32712	PPARD	0
rs6923761	6	39142050	0.3251	0.3295	A	0.979482	0.83 - 1.16	0.806473	GLP1R	0
rs1042044	6	39149480	0.4491	0.4521	A	0.98806	0.85 - 1.15	0.879167	GLP1R	0
rs11280	6	41142836	0.2444	0.2467	G	0.98763	0.83 - 1.18	0.891896	C6orf130	0
rs3799866	6	46704245	0.4107	0.4125	C	0.992785	0.85 - 1.16	0.926723	CYP39A1	0
rs2802288	6	109002908	0.3127	0.3557	A	0.830207	0.71 - 0.98	0.0240837	FOXO3	0
rs6916861	6	112088950	0.1328	0.1323	C	1.00364	0.80 - 1.26	0.974904	FYN	228	TRAF3IP2	54783
rs706895	6	112148052	0.2432	0.2148	G	1.17978	0.98 - 1.42	0.0774416	FYN	0
rs11754661	6	151248771	0.067	0.0718	A	0.928012	0.68 - 1.26	0.633747	MTHFD1L	0
rs6922269	6	151294678	0.3056	0.2669	A	1.1971	1.00 - 1.43	0.0487186	MTHFD1L	0
rs827423	6	152197890	0.4851	0.4952	A	0.96077	0.82 - 1.12	0.6086	ESR1	0
rs1514348	6	152224008	0.4119	0.419	C	0.970902	0.83 - 1.14	0.712237	ESR1	0
rs6557171	6	152276286	0.3449	0.3265	A	1.08735	0.92 - 1.28	0.316373	ESR1	0
rs3798221	6	160918138	0.1985	0.2059	A	0.957397	0.79 - 1.15	0.648361	LPA	0
rs1130656	6	161059470	0.3734	0.3743	A	0.996549	0.85 - 1.17	0.966154	PLG	0
rs1003857	6	166872254	0.2333	0.2153	G	1.10806	0.92 - 1.33	0.269602	RPS6KA2	0
rs2066853	7	17345635	0.1228	0.0873	A	1.43369	1.13 - 1.82	0.00260777	AHR	0
rs2069837	7	22734552	0.0583	0.0796	G	0.711123	0.51 - 0.98	0.0377596	IL6	0
rs2214976	7	25688838	0.206	0.2377	A	0.828223	0.68 - 1.00	0.0522987	MIR148A	267226	NPVF	454208
rs2075761	7	76666889	0.0887	0.0845	A	1.05666	0.80 - 1.39	0.695915	CCDC146	0
rs11525066	7	78013913	0.0918	0.0938	A	0.977135	0.75 - 1.27	0.864267	MAGI2	0
rs662	7	94775382	0.2655	0.2952	G	0.865903	0.73 - 1.03	0.099152	PON1	0
rs2299261	7	94787599	0.3437	0.3386	G	1.02278	0.87 - 1.20	0.785603	PON1	0
rs1859121	7	94814903	0.4851	0.4769	G	1.03228	0.89 - 1.20	0.681438	PON3	12217	PON1	23083
rs978903	7	94842103	0.4851	0.4769	G	1.03228	0.89 - 1.20	0.681438	PON3	0
rs10487133	7	94873886	0.1365	0.1169	C	1.19826	0.95 - 1.51	0.122295	PON2	0
rs2299267	7	94899857	0.1898	0.1615	G	1.22388	1.00 - 1.50	0.0495718	PON2	0
rs2227631	7	100556258	0.3983	0.397	G	1.00523	0.86 - 1.18	0.947958	SERPINE1	841	TRIM56	35649
rs10263341	7	107333035	0.4179	0.431	A	0.949226	0.81 - 1.11	0.507277	DLD	0
rs1799999	7	113305670	0.0871	0.0835	A	1.04593	0.80 - 1.37	0.747137	PPP1R3A	0
rs743507	7	150338421	0.2301	0.2446	G	0.926763	0.78 - 1.11	0.401617	NOS3	0
rs2069459	7	150382523	0.3722	0.3726	A	0.99838	0.85 - 1.17	0.984136	CDK5	0
rs891398	8	27380739	0.4627	0.4733	G	0.958438	0.82 - 1.12	0.588504	CHRNA2	0
rs7012010	8	27504646	0.2928	0.2933	G	0.997728	0.84 - 1.18	0.978642	CLU	5722	EPHX2	46243
rs1346044	8	31144196	0.2258	0.2626	G	0.822413	0.69 - 0.99	0.0335917	WRN	0
rs3924999	8	32572900	0.3821	0.3749	A	1.03103	0.88 - 1.21	0.703517	NRG1	0
rs983583	8	102031086	0.3722	0.3844	A	0.950575	0.81 - 1.11	0.527941	YWHAZ	0
rs2246815	8	105509638	0.2903	0.2904	A	0.999534	0.84 - 1.18	0.995685	DPYS	0
rs7856537	9	1511178	0.1663	0.1473	A	1.15917	0.94 - 1.43	0.171527	SMARCA2	494164	DMRT2	463625
rs1891385	9	6209845	0.098	0.1147	C	0.836452	0.65 - 1.08	0.174029	IL33	21833	RANBP6	204205
rs996029	9	6212302	0.0409	0.0395	A	1.03751	0.71 - 1.53	0.851562	IL33	19376	RANBP6	206662
rs16924159	9	6219417	0.361	0.3362	A	1.11275	0.95 - 1.30	0.187329	IL33	12261	RANBP6	213777
rs224015	9	20313424	0.2742	0.2823	A	0.960868	0.81 - 1.14	0.646891	MLLT3	21544	SLC24A2	536498
rs3731217	9	21974661	0.139	0.1246	C	1.13414	0.91 - 1.42	0.271194	CDKN2A	0
rs2781530	9	71246217	0.2593	0.2585	A	1.00412	0.84 - 1.20	0.963909	APBA1	0
rs2777864	9	71281233	0.4726	0.4692	A	1.01436	0.87 - 1.19	0.857751	APBA1	0
rs10781380	9	78597964	0.2866	0.2969	G	0.950304	0.80 - 1.13	0.560866	PRUNE2	0
rs3814507	9	85513129	0.1604	0.1823	A	0.859972	0.70 - 1.06	0.15011	GKAP1	31028	UBQLN1	141
rs1333862	9	85514070	0.2146	0.2539	G	0.80653	0.67 - 0.97	0.0216208	GKAP1	30087	UBQLN1	1082
rs12345514	9	85514246	0.1898	0.1787	A	1.07497	0.88 - 1.31	0.467553	GKAP1	29911	UBQLN1	1258
rs1443445	9	86723978	0.1787	0.1973	G	0.882659	0.72 - 1.08	0.224358	NTRK2	0
rs3780645	9	86749614	0.0471	0.0381	A	1.25917	0.86 - 1.84	0.230161	NTRK2	0
rs6559840	9	86765320	0.2804	0.2496	A	1.16922	0.98 - 1.39	0.0735955	NTRK2	0
rs4578034	9	86777602	0.4715	0.4344	G	1.16328	1.00 - 1.36	0.0561001	NTRK2	0
rs10115014	9	87860907	0.0608	0.0665	A	0.908627	0.66 - 1.25	0.556215	GOLM1	0
rs4878104	9	89382811	0.3412	0.3581	A	0.930216	0.79 - 1.09	0.374776	DAPK1	0
rs3739722	9	103375503	0.1489	0.138	A	1.09476	0.88 - 1.36	0.419997	GRIN3A	0
rs4149338	9	106585724	0.2761	0.2778	A	0.991265	0.83 - 1.18	0.921164	ABCA1	0
rs2066881	9	106588387	0.0546	0.0545	G	1.00194	0.71 - 1.41	0.991078	ABCA1	0
rs2297406	9	106591359	0.2903	0.2907	A	0.998089	0.84 - 1.18	0.98231	ABCA1	0
rs2777799	9	106598880	0.1141	0.1165	G	0.977597	0.77 - 1.24	0.853719	ABCA1	0
rs2297409	9	106616067	0.1935	0.2076	A	0.914094	0.75 - 1.11	0.369003	ABCA1	0
rs2254884	9	106621570	0.3325	0.2967	C	1.18011	1.00 - 1.39	0.0477437	ABCA1	0
rs2066717	9	106631299	0.0695	0.0632	A	1.11098	0.81 - 1.52	0.507485	ABCA1	0
rs2065412	9	106638561	0.4243	0.4368	G	0.952069	0.82 - 1.11	0.528118	ABCA1	0
rs2515601	9	106640014	0.0931	0.0913	G	1.02112	0.78 - 1.33	0.877742	ABCA1	0
rs2472386	9	106641362	0.3263	0.316	A	1.05026	0.89 - 1.24	0.566457	ABCA1	0
rs2274873	9	106642499	0.0782	0.0898	A	0.855398	0.64 - 1.14	0.286082	ABCA1	0
rs2487054	9	106644543	0.3883	0.3681	C	1.08764	0.92 - 1.29	0.329251	ABCA1	0
rs2487039	9	106657254	0.1328	0.1189	A	1.1339	0.90 - 1.42	0.280167	ABCA1	0
rs2472384	9	106658502	0.2588	0.2437	G	1.08607	0.91 - 1.30	0.368122	ABCA1	0
rs2230806	9	106660688	0.2605	0.2403	A	1.11705	0.93 - 1.34	0.224865	ABCA1	0
rs2230805	9	106663850	0.2419	0.2236	A	1.11234	0.93 - 1.34	0.256096	ABCA1	0
rs1929841	9	106673546	0.1663	0.2122	C	0.743097	0.61 - 0.91	0.0038821	ABCA1	0
rs4149268	9	106687041	0.3337	0.3739	A	0.84552	0.72 - 0.99	0.038184	ABCA1	0
rs2575875	9	106702315	0.3412	0.3749	A	0.870239	0.74 - 1.02	0.0834992	ABCA1	0
rs10820743	9	106711480	0.2804	0.2909	G	0.949588	0.80 - 1.13	0.554684	ABCA1	0
rs4149263	9	106717110	0.1948	0.2015	G	0.95727	0.79 - 1.17	0.66394	ABCA1	0
rs2472377	9	106726925	0.4527	0.4832	A	0.885934	0.76 - 1.03	0.122476	ABCA1	0
rs1800977	9	106730271	0.3238	0.368	A	0.82011	0.70 - 0.97	0.0182257	SLC44A1	316479	ABCA1	14
rs3887137	9	106738433	0.1055	0.1069	A	0.984956	0.77 - 1.27	0.905825	SLC44A1	308317	ABCA1	8176
rs2274159	9	116206067	0.4814	0.4805	G	1.00341	0.86 - 1.17	0.965428	DFNB31	0
rs4986790	9	119515123	0.0744	0.0613	G	1.23195	0.91 - 1.66	0.171474	TLR4	0
rs4679	9	123954434	0.4094	0.3834	G	1.11155	0.95 - 1.30	0.179785	NDUFA8	0
rs2018621	9	133375420	0.0323	0.039	A	0.823741	0.54 - 1.26	0.374118	POMT1	0
rs7865761	9	133378267	0.0323	0.0398	G	0.803615	0.52 - 1.23	0.315499	POMT1	0
rs1805352	9	136439770	0.3015	0.3292	C	0.88517	0.75 - 1.04	0.142408	RXRA	0
rs1805343	9	136468107	0.3313	0.3639	G	0.865809	0.74 - 1.02	0.0829039	RXRA	0
rs7898695	10	3174507	0.4305	0.4083	A	1.09496	0.94 - 1.28	0.251762	PITRM1	0
rs4881109	10	3175237	0.2413	0.2575	G	0.916491	0.77 - 1.10	0.342045	PITRM1	0
rs3740607	10	3179380	0.5149	0.4904	G	1.10277	0.95 - 1.29	0.212442	PITRM1	0
rs3182535	10	3190292	0.3015	0.2757	G	1.1335	0.96 - 1.34	0.144684	PITRM1	0
rs4242746	10	3192065	0.3127	0.2927	A	1.0983	0.93 - 1.30	0.268275	PITRM1	0
rs3814596	10	3197632	0.2072	0.2121	G	0.970869	0.80 - 1.17	0.759543	PITRM1	0
rs2357285	10	17672568	0.0658	0.0689	A	0.950148	0.70 - 1.30	0.74812	PTPLA	0
rs10508533	10	17689895	0.304	0.3003	C	1.01728	0.86 - 1.20	0.839709	PTPLA	0
rs2461891	10	17695987	0.2382	0.2514	A	0.932789	0.78 - 1.11	0.443955	PTPLA	0
rs1277738	10	18614318	0.4169	0.4035	G	1.05806	0.90 - 1.24	0.484156	CACNB2	0
rs2489214	10	18642423	0.2866	0.312	G	0.887021	0.75 - 1.05	0.163134	CACNB2	0
rs1880676	10	50494123	0.2581	0.2584	A	0.998311	0.84 - 1.19	0.985077	CHAT	0
rs3810950	10	50494625	0.2581	0.2584	A	0.998311	0.84 - 1.19	0.985077	CHAT	0
rs8178990	10	50500177	0.0496	0.0558	A	0.879524	0.62 - 1.26	0.481063	CHAT	0
rs868750	10	50503845	0.2146	0.1893	A	1.171	0.97 - 1.42	0.102519	CHAT	0
rs7094421	10	50533629	0.5074	0.4754	G	1.13339	0.97 - 1.32	0.106521	CHAT	0
rs1881747	10	54003581	0.1675	0.1865	G	0.875449	0.71 - 1.08	0.205651	MBL2	191565	DKK1	256158
rs2306604	10	59818698	0.4119	0.4239	G	0.951854	0.81 - 1.11	0.535836	TFAM	0
rs2279420	10	61451953	0.0943	0.1014	G	0.921342	0.71 - 1.20	0.543244	ANK3	6212	C10orf40	61276
rs7919724	10	62165848	0.3697	0.3512	G	1.08542	0.92 - 1.28	0.319108	CDK1	42378	ANK3	346354
rs7070570	10	67534610	0.2903	0.2728	G	1.09246	0.92 - 1.30	0.312518	CTNNA3	0
rs4548513	10	67710331	0.3536	0.3596	A	0.974274	0.83 - 1.14	0.749715	CTNNA3	0
rs2441718	10	67806967	0.3133	0.325	G	0.947828	0.79 - 1.13	0.558955	CTNNA3	0
rs2456737	10	67825340	0.1452	0.1306	G	1.13712	0.91 - 1.43	0.264661	CTNNA3	0
rs997225	10	67952976	0.227	0.2104	A	1.1005	0.92 - 1.32	0.305455	CTNNA3	0
rs10822890	10	68127819	0.3015	0.3313	A	0.872363	0.74 - 1.03	0.106649	CTNNA3	0
rs713250	10	68143405	0.3983	0.4132	A	0.940711	0.80 - 1.10	0.442603	CTNNA3	0
rs1952060	10	68472940	0.4504	0.4641	G	0.945949	0.81 - 1.10	0.482729	CTNNA3	0
rs12778366	10	69313085	0.1427	0.1475	G	0.961517	0.77 - 1.20	0.727609	SIRT1	1348	DNAJC12	45142
rs2236319	10	69319226	0.067	0.0686	G	0.974898	0.72 - 1.32	0.869991	SIRT1	0
rs2273773	10	69336604	0.067	0.0683	G	0.979856	0.72 - 1.33	0.89575	SIRT1	0
rs4572029	10	70559059	0.1973	0.1986	G	0.99205	0.82 - 1.20	0.935028	VPS26A	0
rs4746819	10	70563985	0.1811	0.186	G	0.967526	0.79 - 1.18	0.747809	VPS26A	0
rs1000251	10	70832692	0.1985	0.1974	A	1.007	0.83 - 1.22	0.943823	TACR2	1272	HK1	1049
rs5030920	10	70846018	0.2395	0.2281	G	1.06464	0.89 - 1.27	0.495426	TACR2	0
rs10509312	10	70851776	0.201	0.203	A	0.987546	0.81 - 1.20	0.898564	TSPAN15	29456	TACR2	5096
rs12644	10	74867057	0.129	0.1052	A	1.26322	1.00 - 1.60	0.0511596	PPP3CB	0
rs2688607	10	75333742	0.268	0.2806	A	0.937532	0.79 - 1.12	0.469802	C10orf55	5998	CAMK2G	29393
rs2227551	10	75339196	0.2891	0.3024	C	0.936475	0.79 - 1.11	0.453099	C10orf55	544	CAMK2G	34847
rs2227564	10	75343107	0.2742	0.2787	A	0.977858	0.82 - 1.16	0.798791	C10orf55	0
rs2633322	10	75363938	0.2754	0.2885	A	0.93614	0.79 - 1.11	0.456342	VCL	63940	C10orf55	11397
rs1408377	10	89300642	0.1898	0.1895	A	1.002	0.82 - 1.22	0.984125	MINPP1	0
rs1234220	10	89635453	0.0844	0.0802	G	1.05534	0.78 - 1.42	0.721405	PTEN	0
rs2299939	10	89647130	0.1973	0.2028	A	0.964628	0.79 - 1.17	0.719485	PTEN	0
rs1228187	10	90428187	0.2246	0.218	G	1.03971	0.86 - 1.25	0.681905	LIPF	0
rs1372325	10	90683549	0.1985	0.179	A	1.13398	0.93 - 1.38	0.201994	ACTA2	1264	STAMBPL1	10325
rs1441734	10	90706817	0.4814	0.4907	G	0.963344	0.83 - 1.12	0.634532	ACTA2	0
rs983751	10	90736673	0.1303	0.1198	A	1.10332	0.87 - 1.39	0.40769	ACTA2	0
rs1926196	10	90743728	0.4901	0.4988	A	0.96547	0.83 - 1.13	0.655438	FAS	0
rs1571011	10	90747767	0.4045	0.4218	C	0.929564	0.79 - 1.09	0.36533	FAS	0
rs982764	10	90759978	0.2779	0.2892	G	0.945137	0.80 - 1.12	0.521373	FAS	0
rs2234978	10	90761809	0.3387	0.3035	A	1.17143	1.00 - 1.38	0.0556878	FAS	0
rs2841031	10	90929983	0.299	0.2946	G	1.02159	0.86 - 1.21	0.804699	CH25H	25691	FAS	164461
rs7091822	10	90947383	0.1409	0.1306	A	1.09274	0.87 - 1.37	0.438363	CH25H	8291	FAS	181861
rs17117126	10	90954006	0.1055	0.1035	G	1.0201	0.80 - 1.31	0.874618	CH25H	1668	FAS	188484
rs4417181	10	90957073	0.1166	0.1152	G	1.01455	0.80 - 1.29	0.907066	LIPA	6233	CH25H	22
rs4933497	10	90958083	0.3002	0.3044	G	0.981185	0.83 - 1.16	0.82153	LIPA	5223	CH25H	1032
rs11594137	10	90965187	0.1464	0.1489	C	0.98	0.79 - 1.22	0.85532	LIPA	0
rs1556478	10	90973609	0.3213	0.2935	A	1.14822	0.97 - 1.36	0.111304	LIPA	0
rs2297472	10	90974970	0.2122	0.1749	A	1.28068	1.05 - 1.56	0.0124548	LIPA	0
rs913649	10	94081047	0.3945	0.3969	G	0.990476	0.85 - 1.16	0.904032	MARCH5	0
rs4587651	10	94113637	0.1253	0.1301	A	0.960455	0.77 - 1.20	0.725151	IDE	87784	MARCH5	9936
rs11186940	10	94116631	0.4789	0.4635	G	1.06255	0.91 - 1.24	0.435283	IDE	84790	MARCH5	12930
rs2259430	10	94137325	0.4404	0.4602	A	0.924237	0.79 - 1.08	0.315675	IDE	64096	MARCH5	33624
rs7897267	10	94138780	0.1315	0.1407	A	0.927703	0.74 - 1.16	0.506938	IDE	62641	MARCH5	35079
rs2259049	10	94145479	0.3077	0.3189	A	0.950053	0.81 - 1.12	0.543356	IDE	55942	MARCH5	41778
rs2901587	10	94160831	0.2196	0.2241	A	0.974555	0.81 - 1.17	0.784631	IDE	40590	MARCH5	57130
rs7086285	10	94166068	0.4268	0.4323	G	0.977204	0.83 - 1.14	0.774496	IDE	35353	MARCH5	62367
rs10786044	10	94180560	0.2903	0.3086	G	0.917238	0.78 - 1.09	0.314397	IDE	20861	MARCH5	76859
rs7910977	10	94199856	0.129	0.132	A	0.973572	0.77 - 1.23	0.819742	IDE	1565	MARCH5	96155
rs1887922	10	94214145	0.1749	0.1702	G	1.034	0.83 - 1.29	0.765972	IDE	0
rs4646957	10	94219892	0.3896	0.3883	A	1.00523	0.86 - 1.18	0.948013	IDE	0
rs2149632	10	94222227	0.34	0.3429	G	0.986509	0.84 - 1.16	0.8727	IDE	0
rs3737225	10	94239962	0.0484	0.043	A	1.13296	0.79 - 1.63	0.50007	IDE	0
rs11187025	10	94247956	0.2432	0.2326	A	1.05828	0.89 - 1.26	0.531567	IDE	0
rs7078413	10	94280464	0.3747	0.3638	C	1.04724	0.89 - 1.23	0.566569	IDE	0
rs11187060	10	94294112	0.3747	0.3692	A	1.02361	0.87 - 1.20	0.772058	IDE	0
rs11187064	10	94298233	0.2928	0.2781	G	1.07197	0.91 - 1.27	0.413789	IDE	0
rs7908111	10	94304784	0.1762	0.182	A	0.961007	0.78 - 1.18	0.700466	IDE	0
rs1999763	10	94309972	0.0806	0.0853	A	0.93965	0.71 - 1.25	0.66594	IDE	0
rs7100623	10	94317136	0.1762	0.1818	A	0.961847	0.79 - 1.18	0.706261	IDE	0
rs6583826	10	94337810	0.4864	0.4898	G	0.986001	0.84 - 1.15	0.858596	KIF11	4995	IDE	13978
rs12256435	10	94343258	0.0868	0.0785	A	1.11141	0.85 - 1.46	0.443831	KIF11	0
rs3824735	10	94344184	0.3462	0.3432	C	1.01382	0.86 - 1.20	0.870779	KIF11	0
rs11187094	10	94358158	0.2257	0.2228	A	1.01703	0.84 - 1.23	0.859501	KIF11	0
rs10882088	10	94358568	0.0695	0.0743	G	0.929167	0.69 - 1.26	0.633402	KIF11	0
rs2275220	10	94362686	0.0485	0.0476	G	1.01987	0.71 - 1.46	0.914333	KIF11	0
rs10882091	10	94364357	0.4231	0.4222	G	1.00385	0.86 - 1.17	0.961762	KIF11	0
rs7914814	10	94372930	0.4231	0.4222	A	1.00385	0.86 - 1.17	0.961762	KIF11	0
rs11818705	10	94382708	0.0261	0.0378	A	0.678971	0.42 - 1.09	0.104599	KIF11	0
rs6583830	10	94388098	0.4206	0.4219	A	0.994754	0.85 - 1.16	0.947689	KIF11	0
rs7917359	10	94394804	0.0261	0.0392	A	0.668215	0.42 - 1.06	0.0820936	KIF11	0
rs7078243	10	94404243	0.4926	0.4955	A	0.988093	0.85 - 1.15	0.880034	KIF11	0
rs1058932	10	96786851	0.1675	0.1833	A	0.899594	0.74 - 1.10	0.303494	CYP2C8	0
rs730179	10	98161315	0.3896	0.406	A	0.931618	0.79 - 1.09	0.386007	TLL2	0
rs716838	10	100265402	0.3995	0.3727	G	1.11609	0.96 - 1.30	0.165031	HPSE2	0
rs2234971	10	101156534	0.1551	0.1213	A	1.32129	1.07 - 1.64	0.010852	GOT1	0
rs2231687	10	101463208	0.1203	0.1147	A	1.05514	0.83 - 1.33	0.654384	COX15	0
rs2862919	10	101621859	0.4107	0.3982	A	1.05354	0.90 - 1.23	0.515244	DNMBP	3465	ABCC2	20207
rs10509739	10	101623300	0.0893	0.0716	A	1.26355	0.96 - 1.66	0.0902693	DNMBP	2024	ABCC2	21648
rs2256700	10	101623437	0.0881	0.0808	G	1.09329	0.84 - 1.43	0.511825	DNMBP	1887	ABCC2	21785
rs11190305	10	101629867	0.371	0.3541	C	1.07702	0.92 - 1.27	0.366048	DNMBP	0
rs7078766	10	101754883	0.0881	0.0729	A	1.22512	0.93 - 1.61	0.146322	DNMBP	0
rs3870747	10	102103669	0.0844	0.0958	A	0.874593	0.67 - 1.14	0.32739	SCD	0
rs2234970	10	102106301	0.4057	0.3958	C	1.04293	0.89 - 1.22	0.604751	SCD	0
rs2986014	10	105184076	0.3933	0.3875	A	1.02443	0.88 - 1.20	0.761985	PDCD11	0
rs6580	10	105196864	0.3896	0.3838	G	1.02422	0.88 - 1.20	0.763519	CALHM2	0
rs2296513	10	105197495	0.0831	0.071	A	1.18885	0.89 - 1.58	0.232323	CALHM2	0
rs11191692	10	105203755	0.3747	0.3554	A	1.08563	0.93 - 1.27	0.308629	CALHM1	0
rs729211	10	105204922	0.352	0.3416	G	1.04746	0.89 - 1.23	0.576217	CALHM1	0
rs2986018	10	105208349	0.2171	0.235	A	0.903466	0.75 - 1.09	0.281799	CALHM1	0
rs2986035	10	105223100	0.232	0.2473	G	0.919946	0.77 - 1.10	0.366559	CALHM3	0
rs1047425	10	105335191	0.3213	0.3014	A	1.09291	0.93 - 1.29	0.282036	NEURL	0
rs805657	10	105752581	0.1526	0.1824	A	0.804249	0.65 - 1.00	0.0445156	SLK	0
rs4925	10	106012779	0.3325	0.3266	A	1.0273	0.87 - 1.21	0.748156	GSTO1	0
rs156697	10	106029175	0.3598	0.3482	G	1.0524	0.90 - 1.24	0.534802	GSTO2	0
rs7084834	10	106393199	0.1318	0.1566	G	0.818915	0.65 - 1.02	0.080475	SORCS3	0
rs4532962	10	106407947	0.4801	0.4886	A	0.966408	0.83 - 1.13	0.665074	SORCS3	0
rs7901695	10	114744078	0.3102	0.2956	G	1.07075	0.91 - 1.26	0.420376	TCF7L2	0
rs2234962	10	121419623	0.2084	0.2043	G	1.02527	0.85 - 1.24	0.795049	BAG3	0
rs12571363	10	124220602	0.1203	0.1048	A	1.16256	0.92 - 1.47	0.208902	HTRA1	0
rs4752700	10	124227602	0.4454	0.4332	G	1.04746	0.90 - 1.22	0.544485	HTRA1	0
rs2239586	10	124239225	0.1303	0.1162	A	1.13568	0.90 - 1.43	0.274416	HTRA1	0
rs3781001	10	127696018	0.4305	0.4179	A	1.05264	0.90 - 1.23	0.515725	ADAM12	0
rs872328	10	127700092	0.3002	0.2944	G	1.02781	0.87 - 1.21	0.746615	ADAM12	0
rs7911793	10	127721525	0.263	0.2481	G	1.08363	0.91 - 1.29	0.374202	ADAM12	0
rs1278278	10	127743264	0.232	0.2109	A	1.13351	0.94 - 1.36	0.185801	ADAM12	0
rs1278280	10	127745534	0.3821	0.3769	A	1.023	0.87 - 1.20	0.781803	ADAM12	0
rs1278282	10	127746447	0.2661	0.2839	C	0.914726	0.77 - 1.09	0.319912	ADAM12	0
rs1152653	10	127749324	0.4367	0.4266	A	1.04159	0.89 - 1.22	0.604539	ADAM12	0
rs3781013	10	127754138	0.0881	0.0695	A	1.2997	0.98 - 1.72	0.0661539	ADAM12	0
rs3758419	10	127774874	0.2395	0.252	A	0.936074	0.78 - 1.12	0.466607	ADAM12	0
rs873957	10	127993139	0.3548	0.3533	G	1.00694	0.85 - 1.19	0.934043	ADAM12	0
rs2366705	10	128048841	0.3226	0.2983	G	1.11812	0.95 - 1.32	0.18249	ADAM12	0
rs2292963	11	1732908	0.1886	0.2225	A	0.81324	0.67 - 0.99	0.0367092	HCCA2	0
rs17571	11	1739170	0.0893	0.0689	A	1.33259	1.01 - 1.76	0.0432379	HCCA2	0
rs4757268	11	14767338	0.4045	0.4156	A	0.953857	0.81 - 1.12	0.560003	PDE3B	0
rs8192690	11	17371146	0.072	0.0657	A	1.09995	0.82 - 1.48	0.529439	ABCC8	0
rs757110	11	17375053	0.3474	0.3612	C	0.941982	0.80 - 1.11	0.465212	ABCC8	0
rs1799854	11	17405280	0.428	0.4168	A	1.04643	0.90 - 1.22	0.564102	ABCC8	0
rs2074308	11	17409156	0.1588	0.1414	A	1.14643	0.93 - 1.42	0.206938	ABCC8	0
rs2203877	11	27627486	0.4739	0.4743	G	0.998778	0.86 - 1.16	0.98756	BDNFOS	0
rs6265	11	27636492	0.1737	0.1934	A	0.873144	0.71 - 1.07	0.193163	BDNFOS	-151517	BDNF	-63689
rs11030104	11	27641093	0.1911	0.2099	G	0.885693	0.73 - 1.08	0.22826	BDNFOS	-156118	BDNF	-59088
rs1001179	11	34416807	0.2382	0.2341	A	1.02354	0.85 - 1.23	0.802279	CAT	241	ABTB2	81429
rs1554338	11	45863406	0.0459	0.059	G	0.774813	0.54 - 1.10	0.156784	MAPK8IP1	372	CRY2	2031
rs1800169	11	58148077	0.1489	0.1455	A	1.0275	0.83 - 1.28	0.80686	ZFP91-CNTF	-44914	CNTF	-1702
rs2067477	11	62434882	0.1042	0.0957	A	1.10032	0.85 - 1.42	0.464931	CHRM1	0
rs7943876	11	63211715	0.1154	0.1209	G	0.949139	0.75 - 1.21	0.668873	RTN3	0
rs542998	11	63243962	0.2333	0.2082	A	1.16005	0.96 - 1.40	0.115939	RTN3	0
rs17657473	11	63273401	0.0856	0.0668	G	1.30002	0.98 - 1.72	0.0644559	RTN3	0
rs1695	11	67109265	0.3474	0.3431	G	1.01909	0.87 - 1.20	0.818524	GSTP1	0
rs1138272	11	67110155	0.0993	0.0907	A	1.10391	0.85 - 1.43	0.454574	GSTP1	0
rs2276048	11	71618860	0.182	0.1898	G	0.95193	0.78 - 1.16	0.622598	INPPL1	0
rs660339	11	73366752	0.4194	0.4211	A	0.992904	0.85 - 1.16	0.928123	UCP2	0
rs2511188	11	77598578	0.2221	0.1896	G	1.22301	1.01 - 1.48	0.0362157	USP35	0
rs2450135	11	77605643	0.0422	0.032	A	1.31613	0.89 - 1.94	0.161474	GAB2	0
rs1318241	11	77608440	0.1725	0.1453	A	1.22415	1.00 - 1.50	0.0538931	GAB2	0
rs2450129	11	77618033	0.1737	0.1453	G	1.23568	1.01 - 1.52	0.0437447	GAB2	0
rs731600	11	77640781	0.1737	0.1467	G	1.22275	0.99 - 1.50	0.0554383	GAB2	0
rs1893447	11	77650830	0.1749	0.148	G	1.22057	0.99 - 1.50	0.0568106	GAB2	0
rs2511175	11	77652729	0.1725	0.145	G	1.22892	1.00 - 1.51	0.0503436	GAB2	0
rs1981405	11	77653856	0.1303	0.1093	A	1.21897	0.97 - 1.54	0.0932368	GAB2	0
rs7927923	11	77657062	0.2221	0.1871	G	1.24184	1.03 - 1.50	0.0237684	GAB2	0
rs4945261	11	77667908	0.1712	0.145	A	1.21809	0.99 - 1.50	0.0615793	GAB2	0
rs7107174	11	77675584	0.1712	0.1439	A	1.22835	1.00 - 1.51	0.0512498	GAB2	0
rs4944196	11	77686379	0.1712	0.1468	A	1.19996	0.98 - 1.48	0.0831279	GAB2	0
rs6592772	11	77693211	0.1737	0.1458	C	1.23215	1.00 - 1.51	0.0471353	GAB2	0
rs10899469	11	77695961	0.1712	0.146	G	1.20837	0.98 - 1.49	0.0731335	GAB2	0
rs11237451	11	77703107	0.2221	0.1892	G	1.22145	1.01 - 1.47	0.0355142	GAB2	0
rs2292572	11	77730512	0.1774	0.1526	A	1.19672	0.98 - 1.47	0.0831667	GAB2	0
rs10501426	11	77734770	0.1762	0.1539	A	1.17303	0.96 - 1.44	0.122432	GAB2	0
rs11601726	11	77745687	0.1216	0.109	G	1.12751	0.89 - 1.42	0.314575	GAB2	0
rs11603112	11	77751139	0.1762	0.1522	A	1.19167	0.97 - 1.46	0.0925195	GAB2	0
rs7112234	11	77780118	0.1774	0.1539	A	1.18453	0.97 - 1.45	0.10185	GAB2	0
rs7941639	11	77794607	0.1749	0.149	A	1.20963	0.99 - 1.49	0.0687992	GAB2	0
rs10899496	11	77801479	0.1762	0.1569	G	1.14846	0.94 - 1.41	0.18181	GAB2	0
rs677909	11	85435237	0.3495	0.3376	G	1.05596	0.90 - 1.24	0.516013	PICALM	0
rs541458	11	85465999	0.3449	0.3284	G	1.07927	0.92 - 1.27	0.364757	EED	167464	PICALM	8243
rs543293	11	85497725	0.3586	0.3401	A	1.08707	0.92 - 1.28	0.315707	EED	135738	PICALM	39969
rs7941541	11	85536186	0.33	0.3201	G	1.04799	0.89 - 1.24	0.58094	EED	97277	PICALM	78430
rs3851179	11	85546288	0.3834	0.3778	A	1.02402	0.87 - 1.20	0.770145	EED	87175	PICALM	88532
rs522616	11	102220258	0.1836	0.2067	G	0.862852	0.71 - 1.05	0.142584	MMP12	18417	MMP3	706
rs1946518	11	111540668	0.4243	0.3815	A	1.19637	1.02 - 1.40	0.0250234	TEX12	2637	IL18	618
rs505045	11	116657750	0.4231	0.4243	C	0.995251	0.85 - 1.16	0.951957	RNF214	0
rs7083	11	116661762	0.4218	0.4242	A	0.99043	0.85 - 1.16	0.903211	BACE1	0
rs522843	11	116681144	0.3275	0.3009	G	1.139	0.96 - 1.35	0.131029	BACE1	0
rs687740	11	116682813	0.3908	0.3802	C	1.04587	0.89 - 1.23	0.578303	BACE1	0
rs473210	11	116683010	0.3747	0.3713	A	1.01542	0.86 - 1.19	0.853411	BACE1	0
rs551662	11	116684213	0.1005	0.082	G	1.25823	0.97 - 1.64	0.0885089	BACE1	0
rs676134	11	116685101	0.3747	0.3826	A	0.966247	0.82 - 1.13	0.67424	BACE1	0
rs3809046	11	118523976	0.0695	0.0746	A	0.927469	0.69 - 1.25	0.620292	ABCG4	984	HINFP	13001
rs4935774	11	120826964	0.2395	0.2319	G	1.04225	0.87 - 1.25	0.650693	SORL1	1207	SC5DL	137635
rs661057	11	120834164	0.4404	0.4602	G	0.92339	0.79 - 1.08	0.312871	SORL1	0
rs4936632	11	120840938	0.4677	0.4892	A	0.917287	0.79 - 1.07	0.27294	SORL1	0
rs7945931	11	120846472	0.0906	0.0778	A	1.18873	0.90 - 1.57	0.222916	SORL1	0
rs11218301	11	120847297	0.4417	0.4284	A	1.05593	0.90 - 1.23	0.492126	SORL1	0
rs11600875	11	120862178	0.0707	0.0807	A	0.863976	0.64 - 1.17	0.339676	SORL1	0
rs4631890	11	120863571	0.4864	0.4844	A	1.00769	0.86 - 1.17	0.921766	SORL1	0
rs676759	11	120864475	0.3958	0.4071	G	0.953342	0.81 - 1.12	0.553534	SORL1	0
rs2298525	11	120866225	0.0943	0.0838	A	1.14291	0.87 - 1.50	0.333428	SORL1	0
rs689021	11	120876330	0.4454	0.4458	A	0.998501	0.85 - 1.17	0.984928	SORL1	0
rs4935775	11	120894712	0.4566	0.4336	C	1.09553	0.94 - 1.28	0.24276	SORL1	0
rs2298813	11	120898894	0.0397	0.0385	A	1.03389	0.69 - 1.54	0.870532	SORL1	0
rs666004	11	120903788	0.4491	0.4648	A	0.938542	0.80 - 1.10	0.421735	SORL1	0
rs11501162	11	120905972	0.036	0.0297	A	1.22145	0.80 - 1.87	0.35555	SORL1	0
rs11218322	11	120907595	0.0955	0.0889	G	1.08318	0.83 - 1.41	0.554307	SORL1	0
rs3781827	11	120916251	0.433	0.4217	G	1.04739	0.89 - 1.24	0.586257	SORL1	0
rs11601559	11	120918047	0.0906	0.0868	A	1.04799	0.80 - 1.37	0.734223	SORL1	0
rs2276346	11	120919686	0.3573	0.3503	A	1.03135	0.88 - 1.21	0.707211	SORL1	0
rs10502262	11	120920522	0.2792	0.2695	A	1.05075	0.88 - 1.25	0.575932	SORL1	0
rs556349	11	120931417	0.3114	0.3074	A	1.01944	0.85 - 1.22	0.834753	SORL1	0
rs11605969	11	120936082	0.1365	0.1413	A	0.960958	0.77 - 1.20	0.724693	SORL1	0
rs7124060	11	120941176	0.0583	0.0648	A	0.895918	0.65 - 1.24	0.503416	SORL1	0
rs3781832	11	120941480	0.1352	0.1209	A	1.13855	0.91 - 1.43	0.264662	SORL1	0
rs1790213	11	120947399	0.3648	0.3734	A	0.963901	0.82 - 1.13	0.651171	SORL1	0
rs1699105	11	120947829	0.4192	0.4066	G	1.05407	0.90 - 1.23	0.512004	SORL1	0
rs3781834	11	120951150	0.0285	0.021	G	1.37283	0.85 - 2.21	0.192026	SORL1	0
rs4420280	11	120951269	0.2866	0.2931	A	0.969094	0.82 - 1.15	0.716139	SORL1	0
rs4936637	11	120952398	0.2246	0.2155	G	1.05266	0.88 - 1.26	0.581481	SORL1	0
rs2070045	11	120953300	0.2258	0.2166	C	1.05379	0.88 - 1.26	0.573908	SORL1	0
rs3781835	11	120953464	0.0273	0.0216	A	1.27421	0.79 - 2.07	0.325603	SORL1	0
rs1699102	11	120962172	0.3412	0.3164	G	1.11814	0.95 - 1.32	0.177959	SORL1	0
rs1620003	11	120978203	0.397	0.376	G	1.0951	0.93 - 1.28	0.26466	SORL1	0
rs12287339	11	120979235	0.031	0.0213	G	1.47482	0.93 - 2.34	0.0983397	SORL1	0
rs7101373	11	120984895	0.0199	0.0297	C	0.67249	0.40 - 1.14	0.136319	SORL1	0
rs726601	11	120986617	0.3114	0.2997	A	1.05745	0.89 - 1.25	0.513168	SORL1	0
rs1503415	11	120991762	0.3189	0.3039	C	1.072	0.91 - 1.26	0.409254	SORL1	0
rs1614735	11	120998211	0.495	0.4844	A	1.04385	0.89 - 1.22	0.586662	SORL1	0
rs1133174	11	121006965	0.433	0.383	A	1.22143	1.05 - 1.42	0.0106899	SORL1	0
rs1532763	11	121010533	0.4404	0.3889	G	1.23369	1.06 - 1.44	0.00769891	LOC399959	454490	SORL1	852
rs570113	11	133627460	0.3052	0.3302	A	0.890544	0.75 - 1.05	0.17274	THYN1	0
rs4149570	12	6321851	0.4119	0.4051	A	1.0269	0.88 - 1.20	0.731875	SCNN1A	4421	TNFRSF1A	329
rs2532501	12	6433014	0.3201	0.3255	A	0.974843	0.83 - 1.15	0.764634	TAPBPL	0
rs2072373	12	6502149	0.1911	0.1838	A	1.05	0.86 - 1.28	0.630645	NCAPD2	0
rs2072374	12	6508106	0.2829	0.29	A	0.966303	0.82 - 1.14	0.691057	NCAPD2	0
rs1060619	12	6515042	0.2084	0.1962	G	1.07999	0.89 - 1.31	0.43049	GAPDH	0
rs1639122	12	6581408	0.4293	0.3948	A	1.15329	0.99 - 1.35	0.0731786	CHD4	0
rs1805654	12	9120896	0.3486	0.3518	A	0.986214	0.84 - 1.16	0.86604	A2M	0
rs669	12	9123535	0.3474	0.3515	G	0.982117	0.84 - 1.15	0.826604	A2M	0
rs226380	12	9159740	0.4677	0.4864	A	0.928944	0.79 - 1.09	0.379517	A2M	0
rs3213831	12	9208040	0.4553	0.4554	G	0.999783	0.86 - 1.17	0.997795	PZP	0
rs17804080	12	9279277	0.1079	0.0917	A	1.19608	0.93 - 1.54	0.159866	LOC642846	48243	PZP	27044
rs2284396	12	12166202	0.4839	0.4973	A	0.946446	0.81 - 1.11	0.488506	LRP6	0
rs1012672	12	12176182	0.0558	0.0689	A	0.798034	0.57 - 1.11	0.180191	LRP6	0
rs2417086	12	12241380	0.4739	0.4946	G	0.920516	0.79 - 1.07	0.292182	LRP6	0
rs1806201	12	13608775	0.2643	0.2587	A	1.02987	0.86 - 1.23	0.743363	GRIN2B	0
rs4148649	12	21961498	0.1563	0.1527	G	1.02883	0.83 - 1.28	0.795108	ABCC9	0
rs11610206	12	45925793	0.0868	0.076	G	1.15635	0.88 - 1.53	0.304107	RPAP3	416190	FAM113B	9083
rs149411	12	49666499	0.3871	0.3867	A	1.00166	0.86 - 1.17	0.983321	SLC11A2	0
rs10876135	12	49774503	0.0199	0.0389	A	0.504795	0.30 - 0.85	0.0089863	TFCP2	384	CSRNP2	10903
rs1799986	12	55821533	0.1787	0.1553	A	1.17908	0.96 - 1.44	0.107758	LRP1	0
rs1082714	12	65915098	0.2793	0.2735	A	1.02864	0.86 - 1.24	0.762191	CAND1	34230	GRIP1	555906
rs6219	12	101314322	0.0794	0.0919	A	0.850852	0.64 - 1.13	0.261753	IGF1	0
rs6214	12	101317699	0.4144	0.4198	A	0.978437	0.84 - 1.14	0.782935	IGF1	0
rs978458	12	101326369	0.227	0.2524	A	0.871539	0.73 - 1.04	0.137	IGF1	0
rs2288378	12	101354138	0.2109	0.2407	A	0.842093	0.70 - 1.02	0.0723407	IGF1	0
rs7136446	12	101362645	0.371	0.4054	G	0.864788	0.74 - 1.01	0.0730813	IGF1	0
rs10735380	12	101368366	0.2357	0.2654	G	0.852442	0.70 - 1.03	0.105944	IGF1	0
rs2033178	12	101371206	0.0658	0.0692	A	0.947785	0.70 - 1.29	0.73248	IGF1	0
rs1019731	12	101388555	0.1241	0.1342	A	0.913438	0.72 - 1.15	0.446082	IGF1	0
rs35766	12	101404603	0.17	0.168	G	1.01384	0.83 - 1.24	0.89328	PAH	351631	IGF1	6095
rs2682826	12	116137221	0.2643	0.2966	A	0.854379	0.72 - 1.01	0.0724036	NOS1	0
rs6313	13	46367941	0.4119	0.4192	A	0.971432	0.83 - 1.13	0.712049	HTR2A	0
rs6311	13	46369479	0.4104	0.416	A	0.978425	0.83 - 1.15	0.794836	SUCLA2	1045313	HTR2A	309
rs3782933	13	72539751	0.3921	0.3531	G	1.18137	1.01 - 1.38	0.0389251	KLF5	0
rs12428414	13	72542196	0.1824	0.1652	A	1.12839	0.92 - 1.38	0.239846	KLF5	0
rs4885062	13	72543997	0.3102	0.3431	C	0.859665	0.73 - 1.02	0.0744434	KLF5	0
rs4885065	13	72547636	0.1638	0.1617	G	1.01514	0.83 - 1.25	0.886126	KLF5	0
rs9573101	13	72554033	0.0868	0.0884	A	0.981062	0.75 - 1.29	0.890736	KLF12	604117	KLF5	4356
rs1049564	14	20010446	0.1675	0.1665	A	1.00761	0.82 - 1.24	0.943282	PNP	0
rs696	14	34940844	0.3846	0.3777	A	1.02888	0.87 - 1.22	0.738018	NFKBIA	0
rs2227276	14	49654998	0.1613	0.1552	A	1.04642	0.84 - 1.31	0.693481	SOS2	0
rs1051858	14	57900895	0.3623	0.3414	G	1.09375	0.93 - 1.28	0.268751	ARID4A	0
rs1319462	14	61288978	0.1799	0.1526	G	1.22332	1.00 - 1.50	0.0542829	SNAPC1	9850	HIF1A	4248
rs1255953	14	63621441	0.1439	0.1517	G	0.942196	0.76 - 1.17	0.586557	SYNE2	0
rs214273	14	72685877	0.3573	0.3308	A	1.12579	0.96 - 1.32	0.15132	PSEN1	0
rs214260	14	72732382	0.1712	0.1945	A	0.857516	0.70 - 1.05	0.133385	PSEN1	0
rs2293797	14	72795412	0.1042	0.0986	A	1.06367	0.83 - 1.37	0.633221	PAPLN	0
rs1047849	14	72810939	0.2258	0.2494	G	0.874985	0.73 - 1.05	0.156934	PAPLN	0
rs4899468	14	73006350	0.3015	0.2847	G	1.08198	0.92 - 1.28	0.351488	HEATR4	8595	NUMB	11311
rs1468503	14	74031105	0.2295	0.2412	A	0.938437	0.78 - 1.12	0.4908	ISCA2	0
rs732765	14	74435482	0.2357	0.221	G	1.08571	0.91 - 1.30	0.371121	DLST	0
rs8021076	14	76789099	0.0881	0.1021	G	0.851303	0.65 - 1.11	0.236028	TMEM63C	0
rs733416	14	76792220	0.2072	0.2158	A	0.949943	0.79 - 1.15	0.594298	TMEM63C	0
rs3813539	14	76793979	0.1439	0.1356	A	1.07197	0.86 - 1.34	0.538469	TMEM63C	0
rs888060	14	76796486	0.1538	0.1579	A	0.96958	0.78 - 1.20	0.776803	NGB	5101	TMEM63C	895
rs368855	14	76797599	0.2258	0.2307	A	0.973062	0.81 - 1.17	0.769393	NGB	3988	TMEM63C	2008
rs438931	14	76816063	0.1414	0.1488	A	0.943241	0.76 - 1.17	0.600369	POMT2	0
rs4540995	14	76816565	0.098	0.1007	G	0.97136	0.75 - 1.25	0.823905	POMT2	0
rs2216089	14	76819810	0.4665	0.4522	A	1.05824	0.91 - 1.23	0.46926	POMT2	0
rs3783986	14	76832625	0.3945	0.3909	A	1.01575	0.87 - 1.19	0.847275	POMT2	0
rs2287396	14	76863945	0.2134	0.2181	A	0.97228	0.81 - 1.17	0.76905	GSTZ1	0
rs17105732	14	76889000	0.0571	0.0425	A	1.3456	0.96 - 1.88	0.0806678	TMED8	0
rs1544708	14	76902835	0.1923	0.1754	G	1.11826	0.92 - 1.36	0.263568	TMED8	0
rs4372623	14	83821991	0.4888	0.4704	G	1.07398	0.92 - 1.25	0.354636	FLRT2	1244250	SEL1L	2752033
rs1884082	14	94148430	0.4975	0.4766	C	1.08445	0.93 - 1.26	0.294442	SERPINA3	37	SERPINA5	19220
rs4934	14	94150556	0.4789	0.4985	A	0.92659	0.80 - 1.08	0.324886	SERPINA3	0
rs17826465	14	94150834	0.0983	0.1064	G	0.915715	0.71 - 1.18	0.501509	SERPINA3	0
rs3742377	14	99235981	0.1464	0.1279	A	1.17247	0.94 - 1.46	0.160086	CYP46A1	0
rs943881	14	99236053	0.3176	0.3499	G	0.862053	0.73 - 1.02	0.0799939	CYP46A1	0
rs3752958	14	99252440	0.1517	0.1319	A	1.17982	0.95 - 1.47	0.13849	CYP46A1	0
rs2273840	14	99257897	0.062	0.0572	C	1.09089	0.79 - 1.51	0.596819	CYP46A1	0
rs8007903	14	103207396	0.1886	0.1853	G	1.02228	0.84 - 1.25	0.828773	KLC1	0
rs3212102	14	103236747	0.0285	0.0247	A	1.15776	0.73 - 1.85	0.53775	KLC1	-71469	XRCC3	-14829
rs7179733	15	30160985	0.4303	0.4243	G	1.02513	0.88 - 1.20	0.755922	CHRNA7	0
rs7175581	15	30172759	0.4801	0.4532	A	1.11506	0.96 - 1.30	0.167416	CHRNA7	0
rs6494223	15	30183749	0.4504	0.4222	A	1.12145	0.96 - 1.31	0.146496	CHRNA7	0
rs4780	15	42797314	0.062	0.0443	G	1.43734	1.03 - 2.01	0.0325608	B2M	0
rs8041124	15	48222200	0.2916	0.276	G	1.07944	0.91 - 1.28	0.377834	SLC27A2	39485	ATP8B4	23489
rs2899472	15	49303347	0.2618	0.2499	A	1.0652	0.89 - 1.27	0.482148	CYP19A1	0
rs1065778	15	49307498	0.5136	0.4883	G	1.10554	0.95 - 1.29	0.198867	CYP19A1	0
rs9944225	15	49315372	0.1055	0.0925	A	1.15843	0.90 - 1.49	0.257741	CYP19A1	0
rs727479	15	49321839	0.3325	0.366	C	0.862705	0.73 - 1.02	0.0751463	CYP19A1	0
rs767199	15	49327679	0.4988	0.4772	A	1.08955	0.93 - 1.27	0.273258	CYP19A1	0
rs12907866	15	49332746	0.4504	0.4398	G	1.04311	0.89 - 1.22	0.590474	CYP19A1	0
rs2008691	15	49335602	0.16	0.1781	G	0.880058	0.72 - 1.08	0.226725	CYP19A1	0
rs1004984	15	49400821	0.3881	0.3572	A	1.14389	0.97 - 1.34	0.0999876	CYP19A1	0
rs4774297	15	56507723	0.4814	0.4775	C	1.01571	0.87 - 1.19	0.843583	LIPC	3744	AQP9	242321
rs8192701	15	56511663	0.1836	0.1574	A	1.20597	0.99 - 1.48	0.0689174	LIPC	0
rs261341	15	56518859	0.268	0.2905	A	0.893187	0.75 - 1.06	0.202655	LIPC	0
rs261336	15	56529710	0.1526	0.1551	G	0.981853	0.80 - 1.21	0.863816	LIPC	0
rs3825776	15	56534122	0.3412	0.3299	G	1.0494	0.90 - 1.23	0.551795	LIPC	0
rs10518978	15	56543465	0.1588	0.1763	A	0.884934	0.72 - 1.09	0.244366	LIPC	0
rs1973028	15	56578646	0.371	0.3617	G	1.04006	0.89 - 1.22	0.625838	LIPC	0
rs2899632	15	56599161	0.1923	0.1947	A	0.984973	0.81 - 1.19	0.877614	LIPC	0
rs8028759	15	56599491	0.2878	0.3266	G	0.830641	0.70 - 0.98	0.032497	LIPC	0
rs11071386	15	56602612	0.3462	0.3451	G	1.00457	0.86 - 1.18	0.95582	LIPC	0
rs1968687	15	56609989	0.1117	0.0948	C	1.20256	0.94 - 1.54	0.147057	LIPC	0
rs17269348	15	56611933	0.1179	0.1361	G	0.850143	0.67 - 1.07	0.174098	LIPC	0
rs6083	15	56625302	0.3734	0.3559	G	1.07845	0.92 - 1.26	0.352157	LIPC	0
rs2242064	15	56626564	0.3288	0.2903	A	1.18796	1.01 - 1.40	0.0360605	LIPC	0
rs871804	15	56631506	0.1625	0.1602	A	1.01756	0.83 - 1.25	0.870268	LIPC	0
rs4774308	15	56653448	0.4045	0.3814	G	1.09779	0.94 - 1.28	0.236095	ADAM10	22354	LIPC	5083
rs1869135	15	56669261	0.232	0.2201	G	1.06766	0.89 - 1.28	0.473413	ADAM10	6541	LIPC	20896
rs2305421	15	56690375	0.1501	0.1434	G	1.05396	0.85 - 1.30	0.629231	ADAM10	0
rs1427282	15	56701618	0.3734	0.3518	A	1.09566	0.94 - 1.28	0.255238	ADAM10	0
rs7174386	15	56716605	0.1501	0.1423	G	1.06261	0.86 - 1.31	0.576019	ADAM10	0
rs1427281	15	56746565	0.2779	0.2749	G	1.01498	0.86 - 1.20	0.863267	ADAM10	0
rs4238331	15	56799425	0.2779	0.2605	A	1.0931	0.92 - 1.30	0.31296	ADAM10	0
rs383902	15	56821466	0.3598	0.3401	A	1.08828	0.93 - 1.28	0.29656	ADAM10	0
rs653765	15	56829304	0.3172	0.3067	G	1.04897	0.89 - 1.24	0.567225	ADAM10	0
rs664936	15	56852078	0.2097	0.2017	G	1.04685	0.87 - 1.26	0.625568	FAM63B	0
rs4775096	15	56927621	0.3002	0.2906	G	1.04774	0.89 - 1.24	0.587668	FAM63B	0
rs1378942	15	72864420	0.3151	0.3096	C	1.02627	0.87 - 1.21	0.75939	CSK	0
rs2301249	15	72879437	0.2593	0.2626	A	0.983053	0.82 - 1.17	0.849109	CSK	0
rs13180	15	76576543	0.3722	0.4027	G	0.877261	0.75 - 1.03	0.109143	IREB2	0
rs950776	15	76713073	0.3412	0.3663	G	0.89661	0.76 - 1.05	0.184896	CHRNB4	0
rs2882676	15	87201343	0.366	0.3517	A	1.0665	0.91 - 1.26	0.439036	ACAN	0
rs2229765	15	97295748	0.4529	0.4602	A	0.971752	0.83 - 1.13	0.712098	IGF1R	0
rs8063	16	1314819	0.2891	0.2862	A	1.01404	0.86 - 1.20	0.87216	UBE2I	0
rs4783961	16	55552395	0.4839	0.4934	G	0.963213	0.83 - 1.12	0.630847	CETP	941	HERPUD1	17101
rs1800775	16	55552737	0.4826	0.4772	A	1.0222	0.87 - 1.19	0.781987	CETP	599	HERPUD1	17443
rs1800774	16	55573046	0.3437	0.3485	A	0.978951	0.83 - 1.15	0.796367	CETP	0
rs5882	16	55573593	0.3159	0.3143	G	1.00743	0.85 - 1.19	0.930551	CETP	0
rs1800566	16	68302646	0.17	0.1802	A	0.928037	0.75 - 1.14	0.483447	NQO1	0
rs7219773	17	7223868	0.4739	0.456	A	1.07165	0.92 - 1.25	0.368714	TNK1	1221	TMEM95	22606
rs2074877	17	10164439	0.3325	0.3608	A	0.882386	0.75 - 1.04	0.131983	MYH13	0
rs11870213	17	13918187	0.3821	0.4109	A	0.883083	0.75 - 1.04	0.129357	COX10	0
rs8077302	17	13921075	0.4752	0.4985	G	0.907291	0.78 - 1.06	0.225125	COX10	0
rs1050565	17	25600202	0.361	0.3401	G	1.09557	0.93 - 1.29	0.263538	BLMH	0
rs1024611	17	29603901	0.263	0.2787	G	0.921029	0.77 - 1.10	0.3622	CCL2	2508	ACCN1	95963
rs868150	17	35466885	0.3893	0.4005	A	0.955058	0.82 - 1.12	0.56454	THRA	5704	MED24	2470
rs7502966	17	35470048	0.4218	0.4402	G	0.930632	0.80 - 1.08	0.356694	THRA	2541	MED24	5633
rs1568400	17	35474634	0.263	0.256	G	1.03715	0.87 - 1.24	0.682234	THRA	0
rs939348	17	35485379	0.2556	0.268	A	0.936696	0.78 - 1.12	0.47047	THRA	0
rs3744805	17	35501880	0.1067	0.1002	A	1.07221	0.83 - 1.38	0.5859	THRA	0
rs3785817	17	39779191	0.2543	0.2587	G	0.977247	0.82 - 1.17	0.798879	GRN	0
rs850737	17	39799310	0.402	0.4112	G	0.96283	0.82 - 1.13	0.635139	ITGA2B	5766	FAM171A2	2549
rs744281	17	40365412	0.3859	0.4022	A	0.938291	0.81 - 1.09	0.413128	KIF18B	0
rs4792891	17	41329294	0.3635	0.338	C	1.12062	0.95 - 1.32	0.167817	MAPT	0
rs4792893	17	41341550	0.134	0.1142	A	1.20743	0.96 - 1.52	0.112935	MAPT	0
rs1467967	17	41342006	0.3226	0.3223	G	1.0013	0.85 - 1.18	0.98756	MAPT	0
rs17563986	17	41347100	0.2283	0.2205	G	1.04571	0.87 - 1.26	0.633064	MAPT	0
rs3785880	17	41349204	0.4367	0.4492	C	0.951825	0.82 - 1.11	0.527129	MAPT	0
rs4792894	17	41355031	0.1119	0.1129	A	0.989547	0.77 - 1.27	0.934261	MAPT	0
rs16940742	17	41360752	0.0558	0.0552	G	1.01265	0.73 - 1.41	0.940706	MAPT	0
rs8078967	17	41363929	0.433	0.4305	A	1.0103	0.86 - 1.18	0.89725	MAPT	0
rs11867549	17	41369064	0.2667	0.2656	G	1.00574	0.85 - 1.19	0.94811	MAPT	0
rs2435205	17	41374593	0.402	0.385	G	1.07222	0.92 - 1.25	0.379867	MAPT	0
rs242557	17	41375573	0.3561	0.3906	A	0.864933	0.74 - 1.01	0.0731632	MAPT	0
rs3785883	17	41410269	0.1824	0.1723	A	1.06917	0.88 - 1.30	0.505834	MAPT	0
rs1981997	17	41412603	0.2283	0.2206	A	1.04491	0.87 - 1.26	0.638892	MAPT	0
rs2435211	17	41419081	0.2742	0.2896	A	0.92682	0.78 - 1.10	0.386254	MAPT	0
rs8079215	17	41420688	0.2816	0.2789	G	1.01416	0.85 - 1.21	0.874508	MAPT	0
rs2258689	17	41423219	0.2171	0.2153	G	1.01136	0.84 - 1.22	0.907123	MAPT	0
rs2435200	17	41427688	0.4392	0.4278	A	1.04756	0.90 - 1.22	0.557165	MAPT	0
rs8070723	17	41436901	0.2295	0.2205	G	1.0528	0.88 - 1.26	0.581076	MAPT	0
rs7220988	17	41465321	0.3958	0.396	A	0.998911	0.85 - 1.17	0.989097	KIAA1267	0
rs1078997	17	41465690	0.1514	0.1539	G	0.980942	0.79 - 1.21	0.85925	KIAA1267	0
rs734194	17	44946608	0.0955	0.0919	C	1.04298	0.80 - 1.35	0.751199	NGFR	0
rs4459609	17	58902680	0.3734	0.367	C	1.02828	0.88 - 1.21	0.731704	ACE	5486	CYB561	25226
rs4309	17	58913655	0.4417	0.4598	A	0.929016	0.80 - 1.08	0.35229	ACE	0
rs4311	17	58914495	0.4665	0.4587	A	1.0321	0.88 - 1.20	0.688215	ACE	0
rs4329	17	58917190	0.4752	0.4934	G	0.928922	0.80 - 1.08	0.350533	ACE	0
rs4343	17	58919763	0.4739	0.4955	A	0.916747	0.79 - 1.07	0.270778	ACE	0
rs4353	17	58924154	0.4777	0.5006	G	0.911819	0.78 - 1.06	0.241302	ACE	0
rs4362	17	58927493	0.4764	0.5033	G	0.897508	0.77 - 1.05	0.169874	ACE	0
rs4461142	17	58931780	0.469	0.473	A	0.984007	0.84 - 1.15	0.836797	KCNH6	22647	ACE	3069
rs4267385	17	58937488	0.433	0.4319	G	1.00434	0.86 - 1.17	0.955879	KCNH6	16939	ACE	8777
rs8066276	17	58942997	0.4144	0.3998	A	1.06034	0.91 - 1.24	0.455979	KCNH6	11430	ACE	14286
rs12451328	17	58950280	0.4045	0.4052	A	0.99684	0.85 - 1.17	0.96864	KCNH6	4147	ACE	21569
rs867640	17	58955677	0.3809	0.3717	A	1.03923	0.89 - 1.22	0.63306	KCNH6	0
rs9914151	17	58959018	0.433	0.4275	C	1.02304	0.87 - 1.20	0.775358	KCNH6	0
rs2049161	18	4117583	0.1973	0.1808	C	1.11392	0.92 - 1.35	0.279012	LOC642597	1016089	DLGAP1	247448
rs1402627	18	4123739	0.1886	0.2162	A	0.840546	0.69 - 1.02	0.0825503	LOC642597	1009933	DLGAP1	253604
rs948322	18	13876846	0.3015	0.3176	A	0.927595	0.78 - 1.10	0.377924	MC2R	0
rs1631685	18	19388237	0.5	0.4837	A	1.06822	0.91 - 1.25	0.404148	NPC1	0
rs3764478	18	27424481	0.1017	0.1057	A	0.958821	0.75 - 1.23	0.743851	TTR	1247	DSG2	41669
rs723744	18	27426474	0.3263	0.357	A	0.872433	0.74 - 1.03	0.101412	TTR	0
rs1800458	18	27426863	0.0931	0.0721	A	1.31094	1.00 - 1.71	0.046847	TTR	0
rs1564483	18	58945634	0.2878	0.2881	A	0.998556	0.84 - 1.18	0.986533	BCL2	0
rs2962	19	7114065	0.0806	0.0766	A	1.05857	0.79 - 1.41	0.698717	INSR	0
rs889162	19	9812916	0.2295	0.2338	A	0.976391	0.81 - 1.17	0.796505	PIN1	0
rs5498	19	10256683	0.4342	0.4374	G	0.986944	0.84 - 1.16	0.869992	ICAM1	0
rs12974306	19	10691281	0.5149	0.4946	C	1.08905	0.93 - 1.28	0.289349	DNM2	0
rs10775614	19	10728219	0.3362	0.3283	G	1.03758	0.88 - 1.23	0.663289	DNM2	0
rs2043332	19	10752239	0.3337	0.3359	A	0.990371	0.84 - 1.16	0.906858	DNM2	0
rs3760781	19	10808522	0.2878	0.277	G	1.05498	0.89 - 1.25	0.537552	C19orf38	11584	TMED1	539
rs11668477	19	11056030	0.2283	0.2162	G	1.07373	0.89 - 1.29	0.453139	LDLR	5027	SMARCA4	22072
rs2228671	19	11071912	0.1266	0.118	A	1.08469	0.86 - 1.37	0.498478	LDLR	0
rs5930	19	11085265	0.3734	0.3775	A	0.982652	0.84 - 1.15	0.830488	LDLR	0
rs688	19	11088602	0.4553	0.4344	A	1.0909	0.93 - 1.28	0.276567	LDLR	0
rs1433099	19	11103658	0.3127	0.2716	A	1.22925	1.04 - 1.46	0.0176114	LDLR	0
rs7026	19	50016356	0.3226	0.3417	A	0.918147	0.78 - 1.08	0.306515	BCAM	0
rs1871045	19	50018608	0.3561	0.3671	A	0.952052	0.81 - 1.12	0.55461	PVRL2	22625	BCAM	2090
rs4803760	19	50025674	0.1824	0.1995	A	0.894986	0.73 - 1.09	0.27166	PVRL2	15559	BCAM	9156
rs1871047	19	50043586	0.3809	0.3901	G	0.961108	0.82 - 1.13	0.627627	PVRL2	0
rs440277	19	50053064	0.3114	0.3204	A	0.960102	0.81 - 1.13	0.627585	PVRL2	0
rs377702	19	50054507	0.3573	0.3826	A	0.902327	0.77 - 1.05	0.196369	PVRL2	0
rs4803766	19	50063008	0.464	0.4496	A	1.05637	0.91 - 1.23	0.474205	PVRL2	0
rs4803767	19	50064799	0.2878	0.2756	A	1.05936	0.90 - 1.25	0.496912	PVRL2	0
rs2075642	19	50069307	0.232	0.224	A	1.04536	0.87 - 1.25	0.628645	PVRL2	0
rs6859	19	50073874	0.3859	0.4037	A	0.92832	0.79 - 1.09	0.355071	PVRL2	0
rs157580	19	50087106	0.3896	0.365	G	1.10858	0.95 - 1.30	0.19827	TOMM40	0
rs2075650	19	50087459	0.0819	0.1453	G	0.530634	0.41 - 0.69	2.65x10-6	TOMM40	0
rs8106922	19	50093506	0.469	0.4147	G	1.24052	1.06 - 1.45	0.00572886	TOMM40	0
rs405509	19	50100676	0.4045	0.462	A	0.792079	0.68 - 0.93	0.00336259	APOE	203	TOMM40	1890
rs439401	19	50106291	0.3772	0.3515	A	1.11414	0.95 - 1.30	0.178226	APOC1	3470	APOE	1801
rs5167	19	50140305	0.3449	0.3441	C	1.00337	0.86 - 1.18	0.96689	APOC4	0
rs3760627	19	50149020	0.4268	0.4395	G	0.951245	0.82 - 1.11	0.521598	CLPTM1	1458	APOC2	4362
rs760114	19	50156803	0.1129	0.1285	A	0.860961	0.68 - 1.10	0.22585	CLPTM1	0
rs7257916	19	50174724	0.4541	0.4799	A	0.90446	0.78 - 1.05	0.194924	CLPTM1	0
rs8111069	19	50175278	0.3097	0.3158	C	0.973366	0.83 - 1.14	0.74442	CLPTM1	0
rs204471	19	50180407	0.0323	0.0356	A	0.90631	0.59 - 1.39	0.654047	CLPTM1	0
rs597668	19	50400728	0.1452	0.1744	G	0.810153	0.66 - 1.00	0.0512017	EXOC3L2	6991	BLOC1S3	23830
rs13181	19	50546759	0.3694	0.3617	C	1.03397	0.88 - 1.21	0.682153	ERCC2	0
rs1405655	19	55574431	0.3089	0.3325	G	0.896871	0.76 - 1.06	0.1993	NR1H2	0
rs3826656	19	56418425	0.237	0.2151	G	1.1285	0.94 - 1.35	0.185467	CD33	1722	SIGLECP3	49839
rs6107516	20	4625092	0.237	0.2563	A	0.899954	0.75 - 1.08	0.254056	PRNP	0
rs2245220	20	4653718	0.4988	0.4892	A	1.03743	0.89 - 1.21	0.633111	PRND	0
rs6036478	20	23559359	0.2035	0.2058	A	0.986366	0.82 - 1.19	0.886972	CST3	2935	CST9	24749
rs2424577	20	23561750	0.397	0.385	G	1.0512	0.90 - 1.23	0.531107	CST3	544	CST9	27140
rs2145231	20	23573547	0.1439	0.1593	A	0.887291	0.71 - 1.10	0.280728	CST4	40730	CST3	6973
rs911122	20	23573746	0.3896	0.3832	G	1.02704	0.88 - 1.20	0.738613	CST4	40531	CST3	7172
rs13042358	20	33098140	0.3955	0.4162	A	0.919444	0.79 - 1.07	0.290417	TRPC4AP	0
rs736824	20	42468074	0.4243	0.421	G	1.01363	0.87 - 1.18	0.863505	HNF4A	0
rs745975	20	42468107	0.227	0.2214	A	1.03293	0.86 - 1.24	0.728648	HNF4A	0
rs2274756	20	44076518	0.1278	0.1307	A	0.973862	0.77 - 1.23	0.823684	MMP9	0
rs17411904	20	55561336	0.1154	0.1174	G	0.980531	0.77 - 1.25	0.873937	PCK1	8207	CTCFL	27776
rs1543375	20	55564026	0.371	0.376	G	0.978497	0.83 - 1.15	0.789045	PCK1	5517	CTCFL	30466
rs1328757	20	55568605	0.4653	0.4449	A	1.08418	0.93 - 1.26	0.301495	PCK1	938	CTCFL	35045
rs6070157	20	55570590	0.2146	0.2092	A	1.03183	0.86 - 1.24	0.739014	PCK1	0
rs1040566	20	55571093	0.098	0.1019	C	0.957701	0.74 - 1.24	0.743924	PCK1	0
rs8192708	20	55572027	0.1266	0.1275	G	0.991316	0.79 - 1.25	0.940254	PCK1	0
rs1804160	20	55572771	0.031	0.0392	A	0.778946	0.50 - 1.21	0.264456	PCK1	0
rs2179706	20	55573277	0.4454	0.4746	A	0.888042	0.76 - 1.04	0.134552	PCK1	0
rs6015032	20	55581782	0.1328	0.1536	A	0.84277	0.67 - 1.06	0.135486	ZBP1	30526	PCK1	6863
rs6025639	20	55584143	0.3993	0.4062	A	0.971323	0.83 - 1.14	0.717075	ZBP1	28165	PCK1	9224
rs723856	21	14771576	0.0844	0.0802	G	1.05352	0.80 - 1.38	0.706531	SAMSN1	7844	HSPA13	94196
rs466448	21	26465979	0.4839	0.4605	G	1.09817	0.94 - 1.28	0.232508	CYYR1	294420	APP	970
rs438031	21	26467875	0.1538	0.1412	G	1.10815	0.89 - 1.38	0.353268	CYYR1	292524	APP	2866
rs2834070	21	33309322	0.3275	0.3392	A	0.95012	0.81 - 1.12	0.534501	OLIG2	10787	C21orf62	201399
rs11701698	21	33315815	0.2184	0.2132	C	1.03026	0.86 - 1.24	0.75064	OLIG2	4294	C21orf62	207892
rs762178	21	33321271	0.4243	0.4201	A	1.0173	0.87 - 1.19	0.829439	OLIG2	0
rs2834072	21	33332334	0.4615	0.4795	G	0.931403	0.80 - 1.09	0.363215	OLIG1	31986	OLIG2	8964
rs8126696	21	37652594	0.3846	0.4081	A	0.908044	0.78 - 1.06	0.226798	DYRK1A	9135	DSCR3	90891
rs2835740	21	37730943	0.1414	0.1374	G	1.03439	0.83 - 1.29	0.765743	DYRK1A	0
rs2835762	21	37767668	0.1588	0.1653	A	0.953246	0.77 - 1.18	0.655618	DYRK1A	0
rs2154545	21	37793155	0.304	0.3004	A	1.01687	0.86 - 1.20	0.842879	DYRK1A	0
rs2835908	21	38006360	0.2692	0.2611	A	1.04395	0.87 - 1.25	0.633242	KCNJ6	0
rs2070995	21	38008835	0.2084	0.1928	A	1.1064	0.91 - 1.34	0.307129	KCNJ6	0
rs766850	21	41468687	0.1898	0.1965	A	0.957794	0.79 - 1.17	0.668098	BACE2	0
rs2252576	21	41537163	0.2345	0.2482	A	0.928002	0.77 - 1.11	0.417516	BACE2	0
rs1046210	21	41544656	0.3734	0.3812	A	0.967581	0.83 - 1.13	0.683877	BACE2	0
rs2254524	21	46438897	0.3346	0.3462	A	0.949653	0.81 - 1.12	0.535096	LSS	0
rs2075906	21	46449972	0.1365	0.1292	G	1.0623	0.85 - 1.32	0.59034	LSS	0
rs2839158	21	46466222	0.1563	0.1561	A	1.00174	0.81 - 1.24	0.987184	LSS	0
rs174345	22	16413199	0.4752	0.4847	G	0.962383	0.82 - 1.12	0.626018	CECR2	0
rs4680	22	18331271	0.5	0.4553	G	1.20115	1.03 - 1.40	0.0210837	COMT	0
rs1103229	22	20352005	0.1638	0.1675	A	0.973015	0.79 - 1.20	0.798376	PPIL2	0
rs12170039	22	20376787	0.3759	0.371	A	1.02116	0.87 - 1.20	0.795639	PPIL2	0
rs2071749	22	34113413	0.4814	0.4832	A	0.992926	0.85 - 1.16	0.92675	HMOX1	0
rs5755720	22	34116873	0.299	0.3009	G	0.99127	0.84 - 1.17	0.917413	HMOX1	0
rs1801311	22	40816669	0.294	0.3147	A	0.907502	0.77 - 1.07	0.257097	NDUFA6	0
rs723556	X	47317691	0.4119	0.4397	G	0.923096	0.81 - 1.05	0.231192	SYN1	0
rs5942003	X	90746151	0.2109	0.1993	A	1.05132	0.90 - 1.23	0.537412	PCDH11X	174765	PABPC5	165913
rs6418096	X	90858147	0.3089	0.3017	G	1.02388	0.89 - 1.18	0.739353	PCDH11X	62769	PABPC5	277909
rs5984802	X	90878971	0.098	0.0767	A	1.20336	0.97 - 1.50	0.097331	PCDH11X	41945	PABPC5	298733
rs12858374	X	90950463	0.2761	0.2297	G	1.18743	1.01 - 1.39	0.032429	PCDH11X	0
rs5984894	X	91280393	0.4639	0.4685	A	0.987308	0.87 - 1.12	0.84579	PCDH11X	0
rs5941047	X	91318041	0.3685	0.3937	G	0.927746	0.81 - 1.06	0.270464	PCDH11X	0
rs4568761	X	91325723	0.3896	0.4107	G	0.940397	0.82 - 1.07	0.359803	PCDH11X	0
rs370928	X	91381310	0.2035	0.1981	A	1.02335	0.87 - 1.20	0.776687	PCDH11X	0
rs453810	X	91382719	0.2308	0.2277	A	1.01229	0.87 - 1.18	0.875439	PCDH11X	0
rs117393	X	91383243	0.2035	0.1991	A	1.01909	0.87 - 1.20	0.816292	PCDH11X	0
rs810845	X	91410252	0.4801	0.4667	A	1.03873	0.91 - 1.18	0.564574	PCDH11X	0
rs438108	X	91413822	0.2239	0.2188	C	1.02084	0.87 - 1.19	0.793632	PCDH11X	0
rs2574054	X	91466180	0.4715	0.5069	A	0.905336	0.80 - 1.03	0.130669	PCDH11X	0
rs5985006	X	91722244	0.4584	0.4624	G	0.989143	0.87 - 1.13	0.868273	PCDH11X	0
rs12009352	X	91722823	0.371	0.3734	A	0.992837	0.87 - 1.13	0.915997	PCDH11X	0
rs5942313	X	91838272	0.1714	0.1984	A	0.881766	0.74 - 1.05	0.150104	NAP1L3	974316	PCDH11X	73394
rs11091840	X	92068563	0.5136	0.5006	A	1.03716	0.91 - 1.18	0.578683	NAP1L3	744025	PCDH11X	303685
rs5966709	X	99731162	0.3759	0.3447	A	1.09758	0.96 - 1.25	0.166964	TNMD	0
rs1324805	X	108849318	0.4305	0.4371	A	0.981165	0.86 - 1.12	0.775351	ACSL4	0
aChr; Chromosome position according to NCBI Build 36. bPosition; Position according to dbSNP Build 129. cMAF (LLS GWAS cases); Minor allele frequency in the LLS GWAS cases. dMAF (RS GWAS controls); Minor allele frequency in the RS GWAS controls. eMinor Allele (RS GWAS controls); Allele with the lowest frequency in the RS GWAS controls. fOR; Odds Ratio. OR’s above 1 indicate the increased probabil…

## Sheet: Table S5
Table S5
SNP	Chra	Positionb	Gene	MAF (LLS GWAS cases)c	MAF (RS GWAS controls)d	Minor Allele (RS GWAS controls)e	ORf	95% CIg	Ptrendh
rs9486902	6	108984745	FOXO3A	0.1505	0.1568	A	0.953326	0.77 - 1.18	0.661449
rs7746906	6	108985506	FOXO3A	0.0868	0.1102	A	0.764875	0.58 - 1.00	0.0512017
rs2802288	6	109002908	FOXO3A	0.3127	0.3557	A	0.830207	0.71 - 0.98	0.0240837
rs10499051	6	109008873	FOXO3A	0.0707	0.086	G	0.817527	0.61 - 1.09	0.1701
rs12206094	6	109012893	FOXO3A	0.2382	0.2674	A	0.860573	0.72 - 1.03	0.0958855
rs13220810	6	109019894	FOXO3A	0.3015	0.2839	G	1.08952	0.92 - 1.29	0.31957
rs9480865	6	109023266	FOXO3A	0.1476	0.1548	G	0.946437	0.76 - 1.17	0.615377
rs2764264	6	109041154	FOXO3A	0.2643	0.291	G	0.877309	0.74 - 1.04	0.135307
rs7341233	6	109046973	FOXO3A	0.0881	0.1058	G	0.813678	0.62 - 1.07	0.133719
rs17598747	6	109048086	FOXO3A	0.0794	0.0942	G	0.826673	0.62 - 1.10	0.186981
rs9285397	6	109058348	FOXO3A	0.1476	0.1566	G	0.932338	0.75 - 1.16	0.526621
rs12202209	6	109066718	FOXO3A	0.0794	0.0949	C	0.819514	0.62 - 1.09	0.167583
rs9480866	6	109069335	FOXO3A	0.1464	0.1522	A	0.955093	0.77 - 1.19	0.679322
rs12207868	6	109071578	FOXO3A	0.0794	0.0949	G	0.819329	0.62 - 1.09	0.16703
rs11153120	6	109081146	FOXO3A	0.0794	0.0947	A	0.821763	0.62 - 1.09	0.173478
rs2153960	6	109094877	FOXO3A	0.2605	0.2856	G	0.8834	0.74 - 1.05	0.159148
rs3800229	6	109103656	FOXO3A	0.2556	0.278	C	0.893597	0.75 - 1.06	0.204169
rs3800230	6	109104821	FOXO3A	0.0893	0.1148	C	0.758044	0.58 - 0.99	0.0388568
rs1935949	6	109105980	FOXO3A	0.2556	0.2784	A	0.891711	0.75 - 1.06	0.196013
rs761779	6	109118020	FOXO3A	0.1576	0.1526	A	1.03895	0.84 - 1.28	0.723922
rs9486916	6	109120623	FOXO3A	0.1873	0.188	A	0.995581	0.82 - 1.21	0.96477
rs2498804	14	104304140	AKT1	0.26	0.3185	A	0.748483	0.63 - 0.89	0.001158
rs2494738	14	104317731	AKT1	0.0682	0.0715	A	0.952999	0.71 - 1.29	0.752342
aChr; Chromosome position according to NCBI Build 36. bPosition; Position according to dbSNP Build 129. cMAF (LLS GWAS cases); Minor allele frequency in the LLS GWAS cases. dMAF (RS GWAS controls); Minor allele frequency in the RS GWAS controls. eMinor Allele (RS GWAS controls); Allele with the lowest frequency in the RS GWAS controls. fOR; Odds Ratio. OR’s above 1 indicate the increased probabil…
